# Supplementary material for: Oligoadenylate synthetase-like aggravated Newcastle disease virus–induced necroptosis in glioma cells
Source: Front Oncol. 2025 Apr 11;15:1574214. doi: 10.3389/fonc.2025.1574214 (PMC12053153; doi:10.3389/fonc.2025.1574214)
Supplement: Supplementary file 1 [file DataSheet1.xlsx]

## Sheet: 1. Checklist
This file contains the following worksheets: 1. Checklist for high-throughput sequence submissions to NCBI GEO 2. Metadata Template (Please completely annotate the template. Failure to do so may result in significant delays in processing.) 3. MD5 Checksums for the raw data files and processed data files referenced in Metadata Template HTS-seq EXAMPLES: RNA-seq, ChIP-seq, scRNA-seq, CITE-seq (Refe…
Full online instructions and pointers to more examples are at: https://www.ncbi.nlm.nih.gov/geo/info/seq.html
For questions or concerns, please email us at geo@ncbi.nlm.nih.gov.
Quick Instructions	Links
Step 1: Check that GEO accepts your data type.	Categories of data we do and do not accept
Step 2: Gather raw data files.	Raw data file instructions
Step 3: Gather processed data files .	Processed data file instructions
Step 4: Fill in Metadata Template (one seq type per template). Please review "Before completing your Metadata Template" below.	Second tab, at the foot of this page
Step 5: Fill in MD5 Checksums sheet for any raw data files and processed data files referenced in Metadata Template.
Step 6: Create a folder on your computer that contains all raw and processed files and your completed Metadata Template in Excel format.	Create folder
Step 7: FTP the entire data folder to GEO.	FTP instructions
Step 8: Notify GEO using the 'Submit to GEO' web form, after the FTP transfer is complete; unannounced files will not be processed.	Notify GEO instructions
Step 9: Your submission is placed into the processing queue and reviewed within 5 business days; expect to receive an email from GEO curators with questions about your submission or the GEO accession numbers.	When will my data receive GEO accession numbers?
* Updating GEO records (that have been processed and approved) can be labor-intensive and time-consuming, so please carefully prepare your submission before you transfer your files to the GEO FTP server.
Common FAQs (for more FAQs, see https://www.ncbi.nlm.nih.gov/geo/info/seq.html#faq)
Human data warning DO NOT SUBMIT TO GEO if there are patient privacy concerns regarding making data fully public. Rather, submit to NCBI's dbGaP (http://www.ncbi.nlm.nih.gov/gap/) database which has controlled access mechanisms and is an appropriate resource for hosting sensitive patient data. It is the submitter's responsibility to ensure that the submitted information does not compromise partic…
Multi-part studies If you have a multi-part study (eg, RNA-seq and ChIP-seq data that are part of the same manuscript), please prepare each part as a separate submission in its own folder (with metadata sheet, raw files, and processed files). Each part will be assigned a Series accession number. After you finish transferring the multi-part study to the GEO FTP server, please request that we group…
Raw data already submitted to SRA It is not necessary for you to submit raw data directly to SRA, but if you did and you want corresponding GEO entries, please include additional information in the Metadata template (Second tab, at the foot of this page) as follows: [1] List the BioProject accession (PRJNAnnnn) in a 'BioProject' field in the STUDY section. [2] Add an 'experiment' column to the SA…

## Sheet: 2. Metadata Template
# This is a metadata template for submission of high-throughput sequencing samples to the GEO database.
# Fields with a red triangle in the upper-right corner have pop-up instructions that can be displayed if you hover over the field.
STUDY
# This section describes the overall study.
# Information provided in this section will be displayed in a GEO Series (GSE record) on public web pages.
title	Oligoadenylate synthetase-like (OASL) aggravated newcastle disease virus (NDV)-induced necroptosis in glioma cells
summary (abstract)	Newcastle disease virus (NDV) has emerged as an oncolytic agent in several cancers. Previous study has shown that NDV exerts cytolytic activity in glioma, however, the underlying mechanism has not been fully uncovered. Here the cytolytic activity of NDV in glioma and the associated mechanisms have been demonstrated. Infection with NDV inhibits cell proliferation and promotes cell apoptosis in LN2…
experimental design	The normal group of LN299 was controlled with the infected group of NDV rLa Sota-GFP strain, and the molecular mechanism of necrotizing apoptosis of LN299 killed by NDV infection was investigated by using EdU cell proliferation, flow cytometry, transmission electron microscopy, JC-1 staining, Fe2+ detection, RNA isolation and sequencing, and cell transfection to observe the changes in genome and …
contributor	Zecheng Yu
contributor	Yangkun Chen
contributor	Wei Han
contributor
supplementary file optional
SAMPLES
# Information provided in this section will be displayed in GEO Samples (GSM records) on public web pages.
# A GEO Sample record will be created from each row in this section.
# Biological replicates of the same sample: If provided, should be listed on different rows and titled accordingly (biol rep 1, biol rep 2, and so on).
# Technical replicates, eg, the same libraries were run in different lanes of a flow cell or sequenced multiple times: If provided, list all raw files in the same row, adding more "raw file" columns as needed to accommodate all raw files.
library name	title	organism	tissue	cell line	cell type	genotype	treatment	molecule	single or paired-end	instrument model	description	processed data file	processed data file	raw file	raw file	raw file	raw file
LN229_1	DMEM＋10% FBS＋1% P/S，37℃，5%CO2, 30min	Homo sapiens	brain/right frontal parieto-occipital cortex	LN229	Human glioma cells	p53-Mutant		total RNA	paired-end	Illumina NovaSeq 6000		gene_fpkm.txt		LN229_1_1.fq.gz	LN229_1_2.fq.gz
LN229_2	DMEM＋10% FBS＋1% P/S，37℃，5%CO2, 30min	Homo sapiens	brain/right frontal parieto-occipital cortex	LN229	Human glioma cells	p53-Mutant		total RNA	paired-end	Illumina NovaSeq 6000		gene_fpkm.txt		LN229_2_1.fq.gz	LN229_2_2.fq.gz
LN229_3	DMEM＋10% FBS＋1% P/S，37℃，5%CO2, 30min	Homo sapiens	brain/right frontal parieto-occipital cortex	LN229	Human glioma cells	p53-Mutant		total RNA	paired-end	Illumina NovaSeq 6000		gene_fpkm.txt		LN229_3_1.fq.gz	LN229_3_2.fq.gz
LN229_NDV_1	DMEM＋10% FBS＋1% P/S，37℃，5%CO2, 30min	Homo sapiens	brain/right frontal parieto-occipital cortex	LN229	Human glioma cells	rLa Sota-GFP		total RNA	paired-end	Illumina NovaSeq 6000		gene_fpkm.txt		LN229_NDV_1_1.fq.gz	LN229_NDV_1_2.fq.gz
LN229_NDV_2	DMEM＋10% FBS＋1% P/S，37℃，5%CO2, 30min	Homo sapiens	brain/right frontal parieto-occipital cortex	LN229	Human glioma cells	rLa Sota-GFP		total RNA	paired-end	Illumina NovaSeq 6000		gene_fpkm.txt		LN229_NDV_2_1.fq.gz	LN229_NDV_2_2.fq.gz
LN229_NDV_3	DMEM＋10% FBS＋1% P/S，37℃，5%CO2, 30min	Homo sapiens	brain/right frontal parieto-occipital cortex	LN229	Human glioma cells	rLa Sota-GFP		total RNA	paired-end	Illumina NovaSeq 6000		gene_fpkm.txt		LN229_NDV_3_1.fq.gz	LN229_NDV_3_2.fq.gz
PROTOCOLS
# Information provided in this section will appear in each GEO Sample (GSM record). These fields can be moved to the above SAMPLES section in order to provide different information for different samples.
# Please ensure that the annotations are relevant to the SAMPLES above (not to the samples from a previous submission).
growth protocol optional	LN229 cells were cultured in DMEM containing 10% FBS and 1% antibiotics. Virus incubated with LN229 cells was maintained at 37°C and 5% CO2 for 30 min.
treatment protocol optional
extract protocol	The infectious virus was propagated in embryonated chicken eggs and stored at -80°C after detection of viral titers. Virus infection was initiated by incubating with LN229 cells.
library construction protocol	RNA libraries for RNA-seq were prepared using SMARTER mRNA-Seq Library Prep Kit following manufacturer's protocols.
library strategy	RNA-seq
data processing step	Total amounts and integrity of RNA were assessed using the RNA Nano 6000 Assay Kit of the Bioanalyzer 2100 system.
data processing step	Synthesize double-stranded cDNA.
data processing step	Select cDNA fragments of preferentially 370~420 bp in length by using AMPure XP system. Then PCR amplification, the PCR product was purified by AMPure XP beads, and the library was finally obtained.
data processing step	The library was initially quantified by Qubit2.0 Fluorometer, then diluted to 1.5ng/ul, and the insert size of the library is detected by Agilent 2100 bioanalyzer. Then qRT-PCR is used to accurately quantify the effective concentration of the library.
data processing step	The different libraries are pooling and being sequenced by the Illumina NovaSeq 6000. The end reading of 150bp pairing is generated.
genome build/assembly	hg38
processed data files format and content	tab-delimited text files include RPKM values for each Sample
processed data files format and content
PAIRED-END EXPERIMENTS
# If "paired-end" experiments are included, list the files for each paired-end run in a row. Each row will become one sequencing run on a GEO Sample (GSM record).
# Single-cell data: If applicable, list index files (I1, I2, etc.) in "file name 3", "file name 4" columns.
# Please make sure all raw files listed here are also listed in the "raw file" columns in the above SAMPLES section.
file name 1	file name 2
LN229_1_1.fq.gz	LN229_1_2.fq.gz
LN229_2_1.fq.gz	LN229_2_2.fq.gz
LN229_3_1.fq.gz	LN229_3_2.fq.gz
LN229_NDV_1_1.fq.gz	LN229_NDV_1_2.fq.gz
LN229_NDV_2_1.fq.gz	LN229_NDV_2_2.fq.gz
LN229_NDV_3_1.fq.gz	LN229_NDV_3_2.fq.gz

## Sheet: 3. MD5 Checksums
# We strongly recommend that submitters provide MD5 checksums for their raw data files. The checksums are used to verify file integrity. Checksums can be calculated using the following methods:
# Unix: md5sum <file>
# OS X: md5 <file>
# Windows: Windows Command Processor (cmd): certutil -hashfile <file> MD5
RAW FILES					PROCESSED DATA FILES
file name	file checksum				file name	file checksum
LN229_1_1.fq.gz	585aebb0e9bc654ae70a244fb1347773				gene_fpkm.txt	1deaeb9e7a426b71c43aa3dbf2cb7fa8
LN229_1_2.fq.gz	96674abb0460f45b373f984422b45ed2
LN229_2_1.fq.gz	408f7338e2a9501e560077662a019779
LN229_2_2.fq.gz	52203cf8a7b9d9552790bc7e6937a1b5
LN229_3_1.fq.gz	0c478751956f377b66a33e1cf478e4c6
LN229_3_2.fq.gz	5e96e9470e4a63b89fc539136edebba6
LN229_NDV_1_1.fq.gz	771e64a79af316e67ea99b961d86b32d
LN229_NDV_1_2.fq.gz	f857dcceb84b5d789dc44e046890ee7c
LN229_NDV_2_1.fq.gz	3b3efb39ec8a164cee52134123c483dc
LN229_NDV_2_2.fq.gz	330aa4459ea38098b1dd22ce6d73117c
LN229_NDV_3_1.fq.gz	bb1b886dfd73e7c7977984d257354b5d
LN229_NDV_3_2.fq.gz	eeee7fe22ab6b83b430f3517d59190f8

## Sheet: RNA-seq EXAMPLE
# This is a metadata template for submission of high-throughput sequencing samples to the GEO database.
# Fields with a red triangle in the upper-right corner have pop-up instructions that can be displayed if you hover over the field.
# HINT: For bulk RNA-Seq processed data, please provide a tab-delimited matrix or individual text files reporting complete abundance measurements (eg, raw and/or normalized data used as input for differential expression analysis). If a matrix is provided, please ensure the column names match some form of SAMPLES descriptor (eg, library name).
STUDY
# This section describes the overall study.
# Information provided in this section will be displayed in a GEO Series (GSE record) on public web pages.
title	Effect of depletion of KDM4D, NFIB, and MLL1 on gene expression during adipogenic differentiation of C3H10T1/2 mesenchymal stem cells
summary (abstract)	To investigate the cooperative function KDM4D/NFIB/MLL1 complex in the regulation of adipogenic differentiation, we established 10T1/2 cell lines in which each target gene has been knocked down by shRNA.
summary (abstract)	We then performed gene expression profiling analysis using data obtained from RNA-seq of 4 different cells at two time points.
experimental design	Comparative gene expression profiling analysis of RNA-seq data for C3H10T1/2 cells and its KD derivatives (shKDM4D, shNFIB, and shMLL1).
contributor	Hansol,Lee
contributor	Janghyun,Choi
supplementary file optional
SAMPLES
# Information provided in this section will be displayed in GEO Samples (GSM records) on public web pages.
# A GEO Sample record will be created from each row in this section.
# Biological replicates of the same sample: If provided, should be listed on different rows and titled accordingly (biol rep 1, biol rep 2, and so on).
# Technical replicates, eg, the same libraries were run in different lanes of a flow cell or sequenced multiple times: If provided, list all raw files in the same row, adding more "raw file" columns as needed to accommodate all raw files.
library name	title	organism	cell line	cell type	genotype	treatment	time	molecule	single or paired-end	instrument model	description	processed data file	processed data file	raw file	raw file	raw file	raw file
Sample 1	C3H10T1/2 cells, shControl, Day0	Mus musculus	C3H 10T1/2	mesenchymal stem cells	WT	adipogenic differentiation	Day 0	total RNA	paired-end	Illumina HiSeq 2500		shControl_D0.txt		shControl_D0_1.fastq.gz	shControl_D0_2.fastq.gz
Sample 2	C3H10T1/2 cells, shControl, Day5	Mus musculus	C3H 10T1/2	mesenchymal stem cells	WT	adipogenic differentiation	Day 5	total RNA	paired-end	Illumina HiSeq 2500		shControl_D5.txt		shControl_D5_1.fastq.gz	shControl_D5_2.fastq.gz
Sample 3	C3H10T1/2 cells, shKDM4D, Day0	Mus musculus	C3H 10T1/2	mesenchymal stem cells	KDM4D knockdown	adipogenic differentiation	Day 0	total RNA	paired-end	Illumina HiSeq 2500		shKDM4D_D0.txt		shKDM4D_D0_1.fastq.gz	shKDM4D_D0_2.fastq.gz
Sample 4	C3H10T1/2 cells, shKDM4D, Day5	Mus musculus	C3H 10T1/2	mesenchymal stem cells	KDM4D knockdown	adipogenic differentiation	Day 5	total RNA	paired-end	Illumina HiSeq 2500		shKDM4D_D5.txt		shKDM4D_D5_1.fastq.gz	shKDM4D_D5_2.fastq.gz
Sample 5	C3H10T1/2 cells, shNFIB, Day0	Mus musculus	C3H 10T1/2	mesenchymal stem cells	NFIB knockdown	adipogenic differentiation	Day 0	total RNA	paired-end	Illumina HiSeq 2500		shNFIb_D0.txt		shNF1b_D0_1.fastq.gz	shNF1b_D0_2.fastq.gz
Sample 6	C3H10T1/2 cells, shNFIB, Day5	Mus musculus	C3H 10T1/2	mesenchymal stem cells	NFIB knockdown	adipogenic differentiation	Day 5	total RNA	paired-end	Illumina HiSeq 2500		shNFIb_D5.txt		shNF1b_D5_1.fastq.gz	shNF1b_D5_2.fastq.gz
Sample 7	C3H10T1/2 cells, shMLL1, Day0	Mus musculus	C3H 10T1/2	mesenchymal stem cells	MLL1 knockdown	adipogenic differentiation	Day 0	total RNA	paired-end	Illumina HiSeq 2500		shMLL1_D0.txt		shMLL1_D0_1.fastq.gz	shMLL1_D0_2.fastq.gz
Sample 8	C3H10T1/2 cells, shMLL1, Day5	Mus musculus	C3H 10T1/2	mesenchymal stem cells	MLL1 knockdown	adipogenic differentiation	Day 5	total RNA	paired-end	Illumina HiSeq 2500		shMLL1_D5.txt		shMLL1_D5_1.fastq.gz	shMLL1_D5_2.fastq.gz
PROTOCOLS
# Information provided in this section will appear in each GEO Sample (GSM record). These fields can be moved to the above SAMPLES section in order to provide different information for different samples.
# Please ensure that the annotations are relevant to the SAMPLES above (not to the samples from a previous submission).
growth protocol optional	C3H 10T1/2 mesenchymal cells were maintained in DMEM supplemented with 10% fetal bovine serum (FBS) and antibiotics in humidified atmosphere with 5% CO2 at 37C
treatment protocol optional	Adipogenic differentiation was induced by treatment of 2-day post confluent cells (designated day 0, D0) with 10ug/ml insulin (Sigma),
treatment protocol optional	1uM dexamethasone (Sigma), and 0.5mM isobutylmethylxanthine (Sigma) in the presence of 10% FBS until day 2. Cells were then fed with DMEM supplemented with 10% FBS and 10ug/ml insulin for 2 days, after which they were fed every other day with DMEM containing 10% FBS
extract protocol	RNA was harvested using Rneasy mini plus kit (Qiagen). 1.3 ug of total RNA was used for the construction of sequencing libraries.
library construction protocol	RNA libraries for RNA-seq were prepared using SMARTER mRNA-Seq Library Prep Kit following manufacturer's protocols.
library strategy	RNA-seq
data processing step	CLC Genomics Workbench v 11.0.1
data processing step	Sequence reads were trimmed for adaptor sequence/low-quality sequence using CLC genomic benchwork (parameter- Quality limit: 0.05)
data processing step	Trimmed sequence reads were mapped to GrCM38/mm10 using CLC genomic benchwork (parameters- mismath cost: 2 insertion cost: 3 deletion cost: 3 length fraction: 0.8 similarity fraction: 0.8)
data processing step	Read count extraction and normalization were performed using CLC genomic benchwork
data processing step
genome build/assembly	mm10
processed data files format and content	tab-delimited text files include RPKM values for each Sample
PAIRED-END EXPERIMENTS
# If "paired-end" experiments are included, list the files for each paired-end run in a row. Each row will become one sequencing run on a GEO Sample (GSM record).
# Single-cell data: If applicable, list index files (I1, I2, etc.) in "file name 3", "file name 4" columns.
# Please make sure all raw files listed here are also listed in the "raw file" columns in the above SAMPLES section.
file name 1	file name 2
shControl_D0_1.fastq.gz	shControl_D0_2.fastq.gz
shControl_D5_1.fastq.gz	shControl_D5_2.fastq.gz
shKDM4D_D0_1.fastq.gz	shKDM4D_D0_2.fastq.gz
shKDM4D_D5_1.fastq.gz	shKDM4D_D5_2.fastq.gz
shNF1b_D0_1.fastq.gz	shNF1b_D0_2.fastq.gz
shNF1b_D5_1.fastq.gz	shNF1b_D5_2.fastq.gz
shMLL1_D0_1.fastq.gz	shMLL1_D0_2.fastq.gz
shMLL1_D5_1.fastq.gz	shMLL1_D5_2.fastq.gz

## Sheet: ChIP-seq EXAMPLE
# This is a metadata template for submission of high-throughput sequencing samples to the GEO database.
# Fields with a red triangle in the upper-right corner have pop-up instructions that can be displayed if you hover over the field.
STUDY
# This section describes the overall study.
# Information provided in this section will be displayed in a GEO Series (GSE record) on public web pages.
title	Decoding the Protein Composition of Whole Nucleosomes with Nuc-MS
summary (abstract)	Current proteomic approaches disassemble and digest nucleosome particles, blurring readouts of the ‘histone code’. To preserve nucleosome-level information, we developed Nuc-MS, which displays the landscape of histone variants and their post-translational modifications (PTMs) in a single mass spectrum. Combined with immunoprecipitation, Nuc-MS quantified nucleosome co-occupancy of histone H3.3 wi…
summary (abstract)	Chromatin immunoprecipitation DNA-sequencing (ChIP-seq) for histone variants H3.3, H2AZ as well as the histone modifications H3K79me2 and H4K16ac in HEK293T cells.
experimental design	Luis,F,Schachner
contributor	Marta,Iwanaszko
contributor	Marc,A,Morgan
contributor	Ali,Shilatifard
contributor	Neil,Kelleher
supplementary file optional
SAMPLES
# Information provided in this section will be displayed in GEO Samples (GSM records) on public web pages.
# A GEO Sample record will be created from each row in this section.
# Biological replicates of the same sample: If provided, should be listed on different rows and titled accordingly (biol rep 1, biol rep 2, and so on).
# Technical replicates, eg, the same libraries were run in different lanes of a flow cell or sequenced multiple times: If provided, list all raw files in the same row, adding more "raw file" columns as needed to accommodate all raw files.
library name	title	organism	cell line	cell type	ChIP antibody	molecule	single or paired-end	instrument model	description	processed data file	processed data file	raw file	raw file	raw file	raw file
HEK293T_H2AZ_CST	HEK293T, H2AZ, CST	Homo sapiens	HEK293T	Human embryonic kidney	H2AZ (CST, #2718S)	Genomic DNA	single	Illumina NovaSeq 6000		MM379_HEK293T_H2AZ_CST.bw	MM379_HEK293T_XL_H2AZ_CST_peaks.narrowPeak	MM379_HEK293T_H2AZ_CST_S9_L001_R1_001.fastq.gz	MM379_HEK293T_H2AZ_CST_S9_L002_R1_001.fastq.gz
HEK293T_H2AZ_ABCAM	HEK293T, H2AZ, ABCAM	Homo sapiens	HEK293T	Human embryonic kidney	H2AZ (Abcam, #ab4174)	Genomic DNA	single	Illumina NovaSeq 6000		MM380_HEK293T_H2AZ_ABCAM.bw	MM380_HEK293T_XL_H2AZ_ABCAM_peaks.narrowPeak	MM380_HEK293T_H2AZ_ABCAM_S10_L001_R1_001.fastq.gz	MM380_HEK293T_H2AZ_ABCAM_S10_L002_R1_001.fastq.gz
HEK293T_H3_3_EMDMillipore	HEK293T, H3, 3, EMDMillipore	Homo sapiens	HEK293T	Human embryonic kidney	H3.3 (EMD/Millipore, #09-838)	Genomic DNA	single	Illumina NovaSeq 6000		MM381_HEK293T_H3_3_EMDMillipore.bw	MM381_HEK293T_XL_H3_3_EMDMillipore_peaks.narrowPeak	MM381_HEK293T_H3_3_EMDMillipore_S11_L001_R1_001.fastq.gz	MM381_HEK293T_H3_3_EMDMillipore_S11_L002_R1_001.fastq.gz
HEK293T_H4K16ac_CST	HEK293T, H4K16ac, CST	Homo sapiens	HEK293T	Human embryonic kidney	H4K16ac (CST, #13534S)	Genomic DNA	single	Illumina NovaSeq 6000		MM383_HEK293T_H4K16ac_CST.bw	MM383_HEK293T_XL_H4K16ac_CST_peaks.narrowPeak	MM383_HEK293T_H4K16ac_CST_S13_L001_R1_001.fastq.gz	MM383_HEK293T_H4K16ac_CST_S13_L002_R1_001.fastq.gz
HEK293T_H3K79me2_CST	HEK293T, H3K79me2, CST	Homo sapiens	HEK293T	Human embryonic kidney	H3K79me2 (CST, #5427S)	Genomic DNA	single	Illumina NovaSeq 6000		MM384_HEK293T_H3K79me2_CST.bw	MM384_HEK293T_XL_H3K79me2_CST_peaks.narrowPeak	MM384_HEK293T_H3K79me2_CST_S14_L001_R1_001.fastq.gz	MM384_HEK293T_H3K79me2_CST_S14_L002_R1_001.fastq.gz
HEK293T_Input	HEK293T, Input	Homo sapiens	HEK293T	Human embryonic kidney	none	Genomic DNA	single	Illumina NovaSeq 6000		MM391_HEK293T_Input.bw		MM391_HEK293T_Input_S15_L001_R1_001.fastq.gz	MM391_HEK293T_Input_S15_L002_R1_001.fastq.gz
PROTOCOLS
# Information provided in this section will appear in each GEO Sample (GSM record). These fields can be moved to the above SAMPLES section in order to provide different information for different samples.
# Please ensure that the annotations are relevant to the SAMPLES above (not to the samples from a previous submission).
growth protocol optional	DMEM, 15% fetal bovine serum, 2mM glutamine, 1x penicillin/streptomycin. Cells were cultured at 37C at 5% CO2.
treatment protocol optional
extract protocol	Cells were fixed with 1% formaldehyde for 10 minutes. After quenching and cell lysis, chromatin was sonicated using a E220 focused-ultrasonicator (Covaris).
library construction protocol	ChIP-seq libraries were prepared using the KAPA HTP Library Preparation Kit complemented with NEXTflex DNA Barcodes from Bioo Scientific. 10 ng of DNA was used as starting material for input and ip samples. Libraries were amplified using 13 cycles on the thermocycler. Post amplification libraries were size selected at 250-450bp in length using Agencourt AMPure XP beads from Beckman Coulter. Libra…
library strategy	ChIP-Seq
data processing step	Basecalls were performed using bcl2fastq v2.17 for Novaseq output.
data processing step	ChIP-seq reads were trimmed from 3' end until the final base had a quality score > 30, using Trimmomatic v0.33, discarding reads left with < 20 bp
data processing step	ChIP-seq reads were aligned to the UCSC hg38 genome using Bowtie version 1.1.2. Only uniquely mapping reads with at most two mismatches were retained.
data processing step	To create ChIP-seq coverage plots, the locations of the mapped ChIP-seq reads were extended to 150 bp to represent sequenced fragments, renormalized (to reads per million, rpm) and reformatted in the bigWig file format.
data processing step	Peaks were called uing MACS v2.1.0 with the significance cut-off q-value <=0.01
data processing step	bigWig files were generated using the genomicRanges R package. Score represents the normalized coverage of DNA fragments at a given genomic coordinate. narrowPeak files were generated using MACS v2 with default settings.
genome build/assembly	hg38
processed data files format and content	bigWig, narrowPeak (except for Input sample)
PAIRED-END EXPERIMENTS
# If "paired-end" experiments are included, list the files for each paired-end run in a row. Each row will become one sequencing run on a GEO Sample (GSM record).
# Single-cell data: If applicable, list index files (I1, I2, etc.) in "file name 3", "file name 4" columns.
# Please make sure all raw files listed here are also listed in the "raw file" columns in the above SAMPLES section.
file name 1	file name 2

## Sheet: scRNA-seq EXAMPLE
# This is a metadata template for submission of high-throughput sequencing samples to the GEO database.
# Fields with a red triangle in the upper-right corner have pop-up instructions that can be displayed if you hover over the field.
STUDY
# This section describes the overall study.
# Information provided in this section will be displayed in a GEO Series (GSE record) on public web pages.
title	Gene expression profile at single cell level of goblet cells (GCs) from the distal colon (DC) and the 8th portion of the small intestine (Si8)
summary (abstract)	Goblet cells are considered as a homogeneous population in the intestinal epithelium. We used single cell RNA sequencing (scRNA-seq) to analyze the diversity of GCs in the intestine.
experimental design	Intestinal GCs of the RedMUC298trTg mice were isolated by Fluorescence-activated cell sorting (FACS) according to the presence or absence of mCherry signal and analyzed using scRNAseq.
contributor	Beatriz, Martinez Abad
contributor	Malin, Johansson
supplementary file optional
SAMPLES
# Information provided in this section will be displayed in GEO Samples (GSM records) on public web pages.
# A GEO Sample record will be created from each row in this section.
# Biological replicates of the same sample: If provided, should be listed on different rows and titled accordingly (biol rep 1, biol rep 2, and so on).
# Technical replicates, eg, the same libraries were run in different lanes of a flow cell or sequenced multiple times: If provided, list all raw files in the same row, adding more "raw file" columns as needed to accommodate all raw files.
library name	title	organism	cell type	tissue	strain	age	molecule	single or paired-end	instrument model	description	processed data file	processed data file	processed data file	raw file	raw file	raw file	raw file	raw file	raw file	raw file	raw file	raw file	raw file	raw file	raw file
Sample 1	Si8, replicate 1, scRNAseq	Mus musculus	Goblet cells	8th section of the small intestine	RedMUC298trTg	6-8 weeks old	total RNA	paired-end	Illumina NextSeq 500	10x Genomics	R1_Si8_barcodes.tsv	R1_Si8_genes.tsv	R1_Si8_matrix.mtx	replicate_1_9oct2017_S1_L001_I1_001.fastq.gz	replicate_1_9oct2017_S1_L001_R1_001.fastq.gz	replicate_1_9oct2017_S1_L001_R2_001.fastq.gz	replicate_1_9oct2017_S1_L002_I1_001.fastq.gz	replicate_1_9oct2017_S1_L002_R1_001.fastq.gz	replicate_1_9oct2017_S1_L002_R2_001.fastq.gz	replicate_1_9oct2017_S1_L003_I1_001.fastq.gz	replicate_1_9oct2017_S1_L003_R1_001.fastq.gz	replicate_1_9oct2017_S1_L003_R2_001.fastq.gz	replicate_1_9oct2017_S1_L004_I1_001.fastq.gz	replicate_1_9oct2017_S1_L004_R1_001.fastq.gz	replicate_1_9oct2017_S1_L004_R2_001.fastq.gz
Sample 2	DC, replicate 1, scRNAseq	Mus musculus	Goblet cells	Distal colon	RedMUC298trTg	6-8 weeks old	total RNA	paired-end	Illumina NextSeq 500	10x Genomics	R1_DC_barcodes.tsv	R1_DC_genes.tsv	R1_DC_matrix.mtx	replicate_1_9oct2017_S2_L001_I1_001.fastq.gz	replicate_1_9oct2017_S2_L001_R1_001.fastq.gz	replicate_1_9oct2017_S2_L001_R2_001.fastq.gz	replicate_1_9oct2017_S2_L002_I1_001.fastq.gz	replicate_1_9oct2017_S2_L002_R1_001.fastq.gz	replicate_1_9oct2017_S2_L002_R2_001.fastq.gz	replicate_1_9oct2017_S2_L003_I1_001.fastq.gz	replicate_1_9oct2017_S2_L003_R1_001.fastq.gz	replicate_1_9oct2017_S2_L003_R2_001.fastq.gz	replicate_1_9oct2017_S2_L004_I1_001.fastq.gz	replicate_1_9oct2017_S2_L004_R1_001.fastq.gz	replicate_1_9oct2017_S2_L004_R2_001.fastq.gz
Sample 3	Si8, replicate 2, scRNAseq	Mus musculus	Goblet cells	8th section of the small intestine	RedMUC298trTg	6-8 weeks old	total RNA	paired-end	Illumina NextSeq 500	10x Genomics	R2_Si8_barcodes.tsv	R2_Si8_genes.tsv	R2_Si8_matrix.mtx	replicate_2_1nov17_S1_L001_I1_001.fastq.gz	replicate_2_1nov17_S1_L001_R1_001.fastq.gz	replicate_2_1nov17_S1_L001_R2_001.fastq.gz	replicate_2_1nov17_S1_L002_I1_001.fastq.gz	replicate_2_1nov17_S1_L002_R1_001.fastq.gz	replicate_2_1nov17_S1_L002_R2_001.fastq.gz	replicate_2_1nov17_S1_L003_I1_001.fastq.gz	replicate_2_1nov17_S1_L003_R1_001.fastq.gz	replicate_2_1nov17_S1_L003_R2_001.fastq.gz	replicate_2_1nov17_S1_L004_I1_001.fastq.gz	replicate_2_1nov17_S1_L004_R1_001.fastq.gz	replicate_2_1nov17_S1_L004_R2_001.fastq.gz
Sample 4	DC, replicate 2, scRNAseq	Mus musculus	Goblet cells	Distal colon	RedMUC298trTg	6-8 weeks old	total RNA	paired-end	Illumina NextSeq 500	10x Genomics	R2_DC_barcodes.tsv	R2_DC_genes.tsv	R2_DC_matrix.mtx	replicate_2_1nov17_S2_L001_I1_001.fastq.gz	replicate_2_1nov17_S2_L001_R1_001.fastq.gz	replicate_2_1nov17_S2_L001_R2_001.fastq.gz	replicate_2_1nov17_S2_L002_I1_001.fastq.gz	replicate_2_1nov17_S2_L002_R1_001.fastq.gz	replicate_2_1nov17_S2_L002_R2_001.fastq.gz	replicate_2_1nov17_S2_L003_I1_001.fastq.gz	replicate_2_1nov17_S2_L003_R1_001.fastq.gz	replicate_2_1nov17_S2_L003_R2_001.fastq.gz	replicate_2_1nov17_S2_L004_I1_001.fastq.gz	replicate_2_1nov17_S2_L004_R1_001.fastq.gz	replicate_2_1nov17_S2_L004_R2_001.fastq.gz
PROTOCOLS
# Information provided in this section will appear in each GEO Sample (GSM record). These fields can be moved to the above SAMPLES section in order to provide different information for different samples.
# Please ensure that the annotations are relevant to the SAMPLES above (not to the samples from a previous submission).
growth protocol optional
treatment protocol optional
treatment protocol optional
extract protocol	Freshly collected DC and Si8 from RedMUC298trTg mice were flushed with ice-cold HBSSwo (Mg2+/Ca2+ free supplemented with 10mM HEPES, pH 7.2) to remove luminal content. The tissue was inverted and inflated by injection of HBSSwo. Epithelial isolation was performed by incubation of tissue with pre-digestion buffer (HBSSwo, 5 mM EDTA, 5% v/v FCS, 1 mM DTT) in a shaking incubator. The isolated epithe…
library construction protocol	Library was performed according to the manufacter’s instructions (single cell 3’ v2 protocol, 10x Genomics). Briefly, GCs were resuspended in the master mix and loaded together with partitioning oil and gel beads into the chip to generate the gel bead-in-emulsion (GEM). The poly-A RNA from the cell lysate contained in every single GEM was retrotranscripted to cDNA, which contains an Ilumina R1 pr…
library strategy	scRNA-seq
data processing step	The demultiplexing, barcoded processing, gene counting and aggregation were made using the Cell Ranger software v2.1.1 (https://support.10xgenomics.com/single-cell-gene-expression/software/pipelines/latest/what-is-cell-ranger)
data processing step
data processing step
data processing step
data processing step
genome build/assembly	mm10
processed data files format and content	Tab-separated values files and matrix files
PAIRED-END EXPERIMENTS
# If "paired-end" experiments are included, list the files for each paired-end run in a row. Each row will become one sequencing run on a GEO Sample (GSM record).
# Single-cell data: If applicable, list index files (I1, I2, etc.) in "file name 3", "file name 4" columns.
# Please make sure all raw files listed here are also listed in the "raw file" columns in the above SAMPLES section.
file name 1	file name 2	file name 3
replicate_1_9oct2017_S1_L001_I1_001.fastq.gz	replicate_1_9oct2017_S1_L001_R1_001.fastq.gz	replicate_1_9oct2017_S1_L001_R2_001.fastq.gz
replicate_1_9oct2017_S1_L002_I1_001.fastq.gz	replicate_1_9oct2017_S1_L002_R1_001.fastq.gz	replicate_1_9oct2017_S1_L002_R2_001.fastq.gz
replicate_1_9oct2017_S1_L003_I1_001.fastq.gz	replicate_1_9oct2017_S1_L003_R1_001.fastq.gz	replicate_1_9oct2017_S1_L003_R2_001.fastq.gz
replicate_1_9oct2017_S1_L004_I1_001.fastq.gz	replicate_1_9oct2017_S1_L004_R1_001.fastq.gz	replicate_1_9oct2017_S1_L004_R2_001.fastq.gz
replicate_1_9oct2017_S2_L001_I1_001.fastq.gz	replicate_1_9oct2017_S2_L001_R1_001.fastq.gz	replicate_1_9oct2017_S2_L001_R2_001.fastq.gz
replicate_1_9oct2017_S2_L002_I1_001.fastq.gz	replicate_1_9oct2017_S2_L002_R1_001.fastq.gz	replicate_1_9oct2017_S2_L002_R2_001.fastq.gz
replicate_1_9oct2017_S2_L003_I1_001.fastq.gz	replicate_1_9oct2017_S2_L003_R1_001.fastq.gz	replicate_1_9oct2017_S2_L003_R2_001.fastq.gz
replicate_1_9oct2017_S2_L004_I1_001.fastq.gz	replicate_1_9oct2017_S2_L004_R1_001.fastq.gz	replicate_1_9oct2017_S2_L004_R2_001.fastq.gz
replicate_2_1nov17_S1_L001_I1_001.fastq.gz	replicate_2_1nov17_S1_L001_R1_001.fastq.gz	replicate_2_1nov17_S1_L001_R2_001.fastq.gz
replicate_2_1nov17_S1_L002_I1_001.fastq.gz	replicate_2_1nov17_S1_L002_R1_001.fastq.gz	replicate_2_1nov17_S1_L002_R2_001.fastq.gz
replicate_2_1nov17_S1_L003_I1_001.fastq.gz	replicate_2_1nov17_S1_L003_R1_001.fastq.gz	replicate_2_1nov17_S1_L003_R2_001.fastq.gz
replicate_2_1nov17_S1_L004_I1_001.fastq.gz	replicate_2_1nov17_S1_L004_R1_001.fastq.gz	replicate_2_1nov17_S1_L004_R2_001.fastq.gz
replicate_2_1nov17_S2_L001_I1_001.fastq.gz	replicate_2_1nov17_S2_L001_R1_001.fastq.gz	replicate_2_1nov17_S2_L001_R2_001.fastq.gz
replicate_2_1nov17_S2_L002_I1_001.fastq.gz	replicate_2_1nov17_S2_L002_R1_001.fastq.gz	replicate_2_1nov17_S2_L002_R2_001.fastq.gz
replicate_2_1nov17_S2_L003_I1_001.fastq.gz	replicate_2_1nov17_S2_L003_R1_001.fastq.gz	replicate_2_1nov17_S2_L003_R2_001.fastq.gz
replicate_2_1nov17_S2_L004_I1_001.fastq.gz	replicate_2_1nov17_S2_L004_R1_001.fastq.gz	replicate_2_1nov17_S2_L004_R2_001.fastq.gz

## Sheet: CITE-seq EXAMPLE
# This is a metadata template for submission of high-throughput sequencing samples to the GEO database.
# Fields with a red triangle in the upper-right corner have pop-up instructions that can be displayed if you hover over the field.
STUDY
# This section describes the overall study.
# Information provided in this section will be displayed in a GEO Series (GSE record) on public web pages.
title	HSPC scRNA seq
summary (abstract)	Our understanding of cell fate decisions in hematopoietic stem cells is incomplete. Here, we show that the transcription factor Helios is highly expressed in murine hematopoietic stem and progenitor cells (HSPCs), where it is required to suppress the separation of the platelet/megakaryocyte lineage from the HSPC pool. Helios acts mainly in quiescent cells, where it directly represses the megakary…
experimental design	We performed scRNA sequencing to understand Helios function in the heterogeneous hematopoietic stem and progenitor (HSPC) cells population. We combined this technology to CITE-sequencing to obtain measurement at the protein and transcriptome level and to HASH-sequencing in order to measure these data simultaneously in WT and Helios deficient HSPC in duplicate.
contributor	Giovanni, Cova
contributor	Peggy, Kirstetter
contributor	Philippe, Kastner
contributor	Susan, Chan
supplementary file optional
supplementary file optional	barcodes.tsv.gz
supplementary file optional	barhash.csv.gz
supplementary file optional	features.tsv.gz
supplementary file optional	filteredinbarcodes.csv.gz
supplementary file optional	matrix.mtx.gz
SAMPLES
# Information provided in this section will be displayed in GEO Samples (GSM records) on public web pages.
# A GEO Sample record will be created from each row in this section.
# Biological replicates of the same sample: If provided, should be listed on different rows and titled accordingly (biol rep 1, biol rep 2, and so on).
# Technical replicates, eg, the same libraries were run in different lanes of a flow cell or sequenced multiple times: If provided, list all raw files in the same row, adding more "raw file" columns as needed to accommodate all raw files.
library name	title	organism	tissue	cell type	library type	antibodies/tags	molecule	single or paired-end	instrument model	description	description	processed data file	processed data file	processed data file	processed data file	processed data file	raw file	raw file	raw file	raw file
GNCV53	HSPCs, mRNA-derived cDNA	Mus musculus	Bone Marrow	Hematopoietic Stem and Progenitor Cells (HSPCs)	mRNA	none	polyA RNA	paired-end	Illumina HiSeq 4000	3' mRNA library: read1 file contains cell barcode and UMI; read2 file contains transcript	poly A RNA	barcodes.tsv.gz	barhash.csv.gz	features.tsv.gz	filteredinbarcodes.csv.gz	matrix.mtx.gz	GNCV53.R1.fastq.gz	GNCV53.R2.fastq.gz
GNCV54	HSPCs, ADT-derived cDNA	Mus musculus	Bone Marrow	Hematopoietic Stem and Progenitor Cells (HSPCs)	ADT	Anti-CD135/TotalSeq-A0098 ; Anti-CD150/TotalSeq-A0203 ; Anti CD48/TotalSeq-A0429 ; Anti CD41/TotalSeq-A0443	protein	paired-end	Illumina HiSeq 4000	Antibody-derived oligonucleotide library: read1 file contains cell barcode and UMI; read2 file contains Antibody Derived Tag reads	Antibody-derived oligonucleotide (ADT)	barcodes.tsv.gz	barhash.csv.gz	features.tsv.gz	filteredinbarcodes.csv.gz	matrix.mtx.gz	GNCV54.R1.fastq.gz	GNCV54.R2.fastq.gz
GNCV55	HSPCs, HTO-derived cDNA	Mus musculus	Bone Marrow	Hematopoietic Stem and Progenitor Cells (HSPCs)	HTO	Anti CD45 + Anti MHC classI : KO--/TotalSeq-A0301 ; KO--/TotalSeq-A0302 ; WT--/TotalSeq-A0303 ; WT--/TotalSeq-A0304	protein	paired-end	Illumina HiSeq 4000	Cell Hashing library: read1 file contains cell barcode and UMI; read2 file contains Hashtag Antibody Derived Tag reads	Hashtag-derived oligonucleotide (HTO)	barcodes.tsv.gz	barhash.csv.gz	features.tsv.gz	filteredinbarcodes.csv.gz	matrix.mtx.gz	GNCV55.R1.fastq.gz	GNCV55.R2.fastq.gz
PROTOCOLS
# Information provided in this section will appear in each GEO Sample (GSM record). These fields can be moved to the above SAMPLES section in order to provide different information for different samples.
# Please ensure that the annotations are relevant to the SAMPLES above (not to the samples from a previous submission).
growth protocol optional
treatment protocol optional
treatment protocol optional
extract protocol	Lin-Sca1+ckit+ (LSK) cells from two WT and two Helios deficient mice were purified by flow cytometry. Purified cells were then stained with Antibody Derived Tag directed against CD41, CD48, CD150 and Flt3 and barcoded with a unique Oligonucleotide Hash Tag. After Hash- and Cite-tagged cells were counted and checked for viability using a hematocytometer, 10e4 cells (2500 LSK cells for each mouse) …
library construction protocol	Library was prepared using Chromium Single Cell 3ʹ v2 protocol (10x Genomics). Cellular mRNA and antibody-derived oligos were reverse-transcribed and indexed with a shared cellular barcode. Indexed cDNAs were then pooled and amplified by PCR according to the Chromium Single Cell 3’ v2 protocol (10x Genomics) and with specific primers amplifying the antibody-derived tags. SPRI bead size selection …
library construction protocol	-CITE-seq library: amplification was performed at 95°C for 3’ followed by ten cycles at 95°C f¬¬or 20’’; 60°C for 30’’; 72°C for 20’’ and final elongation 72°C for 5’ with 5’-CAAGCAGAAGACGGCATACGAGATCGTGATGTGACTGGAGTTCCTTGGCACCCGAGAATTCCA-3’ Small RNA RPI1 primer as i7 primer (Illumina).
library construction protocol	-HASH-seq library: amplification was performed at 95°C for 3’ followed by ten cycles 95°C for 20’’; 64°C for 30’’; 72°C for 20’’ and final elongation 72°C for 5’ with 5’-CAAGCAGAAGACGGCATACGAGATCGAGTAATGTGACTGGAGTTCAGACGTGTGC-3’ TruSeq D701_s primer as i7 primer (Illumina).
library construction protocol	The following 5’- AATGATACGGCGACCACCGAGATCTACACTCTTTCCCTACACGACGCTC-3’ SI-PCR primer as i5 primer (Illumina) was used for both CITE- and HASH- seq library amplification.
library construction protocol	Following the final bead purification, all three libraries were pooled as 80% mRNA library, 10% ADT library and 10% HTO library before sequencing.
library strategy	OTHER: CITE-seq (Cellular Indexing of Transcriptomes and Epitopes by sequencing)
data processing step	Pre-processing of sequencing results to generate count matrices (gene expression, ADT and HTO barcode counts) was performed using the 10x genomics Cell Ranger pipeline where ADT and HTO sequences were concatenated and treated as Custom library with default settings (v3.0.2) and aligning to the mm10 genome build and Ensembl 93 annotations.
data processing step	Further processing was done with Seurat v3.0.0 (cell and gene filtering, hashtag identification, clustering, differential gene expression analysis).
data processing step
data processing step
data processing step
genome build/assembly	mm10
processed data files format and content	10x Genomics output files: barcodes.tsv.gz, features.tsv.gz, matrix.mtx.gz
PAIRED-END EXPERIMENTS
# If "paired-end" experiments are included, list the files for each paired-end run in a row. Each row will become one sequencing run on a GEO Sample (GSM record).
# Single-cell data: If applicable, list index files (I1, I2, etc.) in "file name 3", "file name 4" columns.
# Please make sure all raw files listed here are also listed in the "raw file" columns in the above SAMPLES section.
file name 1	file name 2
GNCV53.R1.fastq.gz	GNCV53.R2.fastq.gz
GNCV54.R1.fastq.gz	GNCV54.R2.fastq.gz
GNCV55.R1.fastq.gz	GNCV55.R2.fastq.gz
