# Supplementary material for: Oligoadenylate synthetase-like aggravated Newcastle disease virus–induced necroptosis in glioma cells
Source: Front Oncol. 2025 Apr 11;15:1574214. doi: 10.3389/fonc.2025.1574214 (PMC12053153; doi:10.3389/fonc.2025.1574214)
Supplement: Supplementary file 2 [file Table1.xlsx]

## Sheet: LN229vsLN229_NDV_deg_all
Table S1. Differentially expressed genes (|log2(FoldChange)| >= 1 & padj <= 0.05) for LN229 vs. LN229_NDV contrast
gene_id	standardized readcount value of LN229_1	standardized readcount value of LN229_2	standardized readcount value of LN229_3	standardized readcount value of LN229_NDV_1	standardized readcount value of LN229_NDV_2	standardized readcount value of LN229_NDV_3	readcount mean value of LN229	readcount mean value of LN229_NDV	log2FoldChange	pvalue	padj	gene_name	gene_chr	gene_start	gene_end	gene_strand	gene_length	gene_biotype	gene_description	tf_family
ENSG00000119922	807.173481723923	888.105687855218	952.29424717878	30832.325371092	28873.2692937364	30010.9011279409	882.524472252641	29905.4985975898	-5.08242	0	0	IFIT2	10	89283694	89309276	+	4101	protein_coding	interferon induced protein with tetratricopeptide repeats 2 [Source:HGNC Symbol;Acc:HGNC:5409]	-
ENSG00000115267	1348.96228060574	1400.54641702906	1304.53691481554	27527.7105047236	24822.710021498	25885.3917255908	1351.34853748345	26078.6040839375	-4.2705	0	0	IFIH1	2	162267079	162318703	-	5108	protein_coding	interferon induced with helicase C domain 1 [Source:HGNC Symbol;Acc:HGNC:18873]	-
ENSG00000138646	1088.16902826263	1064.22791287292	1164.70188595472	17332.301972289	16441.1603551991	17290.1980541763	1105.69960903009	17021.2201272215	-3.9441	0	0	HERC5	4	88457117	88506163	+	4766	protein_coding	HECT and RLD domain containing E3 ubiquitin protein ligase 5 [Source:HGNC Symbol;Acc:HGNC:24368]	-
ENSG00000134321	421.493319808055	417.821874244122	342.507317526197	15182.958969773	16043.2923736971	16655.7690498661	393.940837192791	15960.6734644454	-5.34115	0	0	RSAD2	2	6865806	6898239	+	4834	protein_coding	radical S-adenosyl methionine domain containing 2 [Source:HGNC Symbol;Acc:HGNC:30908]	-
ENSG00000141682	617.088259065388	629.543272403699	603.591706854952	14447.8836629125	12057.525851627	16336.8336733774	616.741079441346	14280.7477293056	-4.53327	0	0	PMAIP1	18	59899948	59904306	+	2235	protein_coding	phorbol-12-myristate-13-acetate-induced protein 1 [Source:HGNC Symbol;Acc:HGNC:9108]	-
ENSG00000196366	5.50971659879811	7.4945627667107	4.42515914116533	0	0	0	5.80981283555805	0	4.87364229919236	0.00453285212469954	0.0142937992119197	C9orf163	9	136483495	136486067	+	2573	lincRNA	chromosome 9 open reading frame 163 [Source:HGNC Symbol;Acc:HGNC:26718]	-
ENSG00000169429	87.2371794809701	115.228902538177	122.134392296163	8423.27522686019	8007.97896610993	11620.4907498342	108.200158105103	9350.58164760145	-6.43254	0	0	CXCL8	4	73740506	73743716	+	2274	protein_coding	C-X-C motif chemokine ligand 8 [Source:HGNC Symbol;Acc:HGNC:6025]	-
ENSG00000162654	193.758367057734	161.13309948428	190.281843070109	4953.16094929811	4718.73450834872	5097.22977604043	181.724436537374	4923.04174456242	-4.75881	0	0	GBP4	1	89181148	89198932	-	6127	protein_coding	guanylate binding protein 4 [Source:HGNC Symbol;Acc:HGNC:20480]	-
ENSG00000163131	485.773346794033	502.135705369617	556.685019958599	6254.58813732155	6757.68136520655	7080.82425787115	514.864690707416	6697.69792013308	-3.701	1.38925330082349e-295	3.36399968720514e-292	CTSS	1	150730196	150765957	-	4228	protein_coding	cathepsin S [Source:HGNC Symbol;Acc:HGNC:2545]	-
ENSG00000107201	2174.50148432565	2284.90482350093	1918.74900360929	20924.9288009945	20234.5734002072	21165.6070533806	2126.05177047862	20775.0364181941	-3.28876	1.94950769090722e-281	4.24856211079409e-278	DDX58	9	32455705	32526324	-	4353	protein_coding	DExD/H-box helicase 58 [Source:HGNC Symbol;Acc:HGNC:19102]	-
ENSG00000119917	3110.23502002153	3424.07836404095	3176.37923152848	24104.8817732169	25584.0248359752	24998.5678190234	3236.89753853032	24895.8248094052	-2.94327	1.3808831528589e-269	2.73578059547763e-266	IFIT3	10	89327894	89340971	+	2640	protein_coding	interferon induced protein with tetratricopeptide repeats 3 [Source:HGNC Symbol;Acc:HGNC:5411]	-
ENSG00000117228	762.177462833739	734.467151137649	781.483104329798	6509.28528311969	6468.13876289208	6858.2578440625	759.375906100395	6611.89396335809	-3.12197	3.03692881631165e-262	5.51531580782332e-259	GBP1	1	89052319	89065360	-	4992	protein_coding	guanylate binding protein 1 [Source:HGNC Symbol;Acc:HGNC:4182]	-
ENSG00000122643	584.03	602.375482374373	677.049348598296	6527.55469864108	7617.19769165754	7061.32	621.15159681509	7068.69113524087	-3.50814	1.37132176916013e-254	2.29886271656205e-251	NT5C3A	7	33014113	33062797	-	3495	protein_coding	5'-nucleotidase, cytosolic IIIA [Source:HGNC Symbol;Acc:HGNC:17820]	-
ENSG00000115271	231.408097149521	271.677900293263	283.210185034581	3328.25763939602	3306.45503202466	3440.60141758839	262.098727492455	3358.43802966969	-3.67919	5.90294779837821e-244	9.18878152643259e-241	GCA	2	162318840	162371595	+	3664	protein_coding	grancalcin [Source:HGNC Symbol;Acc:HGNC:15990]	-
ENSG00000105939	1815.45161930398	1732.18081945601	1857.68180746121	26828.0993574047	20014.8854816679	26603.5699474683	1801.77141540707	24482.1849288469	-3.76416	6.32610299527208e-241	9.19098417173096e-238	ZC3HAV1	7	139043520	139109719	-	8235	protein_coding	zinc finger CCCH-type containing, antiviral 1 [Source:HGNC Symbol;Acc:HGNC:23721]	-
ENSG00000120217	58.7703103871798	66.5142445545575	69.9175144304123	1824.79220913608	1728.14413339439	1858.54428025782	65.0673564573832	1803.82687426276	-4.79213	9.27149147923168e-237	1.2628350862931e-233	CD274	9	5450503	5470566	+	4108	protein_coding	CD274 molecule [Source:HGNC Symbol;Acc:HGNC:17635]	-
ENSG00000118503	87.2371794809701	103.050238042272	83.1929918539083	3421.75406000547	2448.96347901642	2936.95886262964	91.1601364590502	2935.89213388384	-5.01041	3.34026694402728e-236	4.28202573595215e-233	TNFAIP3	6	137867188	137883312	+	5051	protein_coding	TNF alpha induced protein 3 [Source:HGNC Symbol;Acc:HGNC:11896]	-
ENSG00000162614	129.478340071756	124.597105996565	147.800315314922	2954.27195695824	2756.72904231572	2347.27259099228	133.958587127748	2686.09119675541	-4.32479	3.70916891631239e-229	4.49077323295533e-226	NEXN	1	77888513	77943895	+	4436	protein_coding	nexilin F-actin binding protein [Source:HGNC Symbol;Acc:HGNC:29557]	-
ENSG00000172183	113.867476375161	124.597105996565	125.674519609095	3308.91355237338	2446.93870557367	3391.26968669266	121.379700660274	3049.04064821323	-4.65034	1.03113340445923e-220	1.18271001491473e-217	ISG20	15	88636153	88656483	+	7363	protein_coding	interferon stimulated exonuclease gene 20 [Source:HGNC Symbol;Acc:HGNC:6130]	-
ENSG00000171180	13.7742914969953	12.1786644959049	16.8156047364283	0	3.03716016413777	1.1472495557147	14.2561869097761	1.39480323995083	3.32786144658857	0.00145833687774174	0.00516604934600548	OR2M4	1	248231417	248244679	+	5934	protein_coding	olfactory receptor family 2 subfamily M member 4 [Source:HGNC Symbol;Acc:HGNC:8270]	-
ENSG00000169856	15.6108636965946	9.36820345838838	15.9305729081952	3.22401450377399	1.01238672137926	2.29449911142941	13.6365466877261	2.17696677886089	2.65811711424937	0.00459362310125742	0.01446868452749	ONECUT1	15	52756989	52791078	-	3850	protein_coding	one cut homeobox 1 [Source:HGNC Symbol;Acc:HGNC:8138]	CUT
ENSG00000073756	254.365249644513	221.089601617966	269.049675782852	3373.39384244886	2933.89671855709	3823.78276919711	248.168175681777	3377.02444340102	-3.76541	6.54528314225532e-192	6.4836979781441e-189	PTGS2	1	186671791	186680427	-	5269	protein_coding	prostaglandin-endoperoxide synthase 2 [Source:HGNC Symbol;Acc:HGNC:9605]	-
ENSG00000168062	131.314912271355	112.418441500661	94.6984056209382	2397.59211930659	1977.19126685369	2632.93773036524	112.810586464318	2335.90703884184	-4.37284	1.29482068604456e-188	1.226870748303e-185	BATF2	11	64987943	64997045	-	2844	protein_coding	basic leucine zipper ATF-like transcription factor 2 [Source:HGNC Symbol;Acc:HGNC:25163]	TF_bZIP
ENSG00000206337	40.4045883911861	47.7778376377807	61.0671961480816	1312.17390303602	1354.57343320545	1392.76096063765	49.7498740590162	1353.16943229304	-4.76256	5.7666161784465e-185	5.23632776570353e-182	HCP5	6	31400702	31477506	+	3138	sense_overlapping	HLA complex P5 [Source:HGNC Symbol;Acc:HGNC:21659]	-
ENSG00000132274	1179.9976382426	1290.93843656592	1110.7149444325	7753.75488157645	7816.63787576925	7248.3226930055	1193.88367308034	7606.2384834504	-2.6718	1.40799420562274e-176	1.22737670892545e-173	TRIM22	11	5689689	5737089	+	6020	protein_coding	tripartite motif containing 22 [Source:HGNC Symbol;Acc:HGNC:16379]	-
ENSG00000134326	606.068825867792	686.689313499868	504.468142092848	6297.57499737187	6624.04631798448	7974.5316617729	599.075427153503	6965.38432570975	-3.53984	2.90999768376731e-176	2.43913767393619e-173	CMPK2	2	6840570	6866635	-	4302	protein_coding	cytidine/uridine monophosphate kinase 2 [Source:HGNC Symbol;Acc:HGNC:27015]	-
ENSG00000168961	27.5485829939906	23.4205086459709	25.6659230187589	1175.69062237625	1157.15802253649	1283.77225284475	25.5450048862401	1205.5402992525	-5.55955	2.61861433231244e-173	2.11360970904018e-170	LGALS9	17	27629798	27649560	+	5714	protein_coding	galectin 9 [Source:HGNC Symbol;Acc:HGNC:6570]	-
ENSG00000069535	45.9143049899843	43.0937359085865	43.3665595834203	4.29868600503199	9.11148049241332	11.472495557147	44.1248668273304	8.29422068486411	2.4163296588431	2.25620327238326e-06	1.34306030906988e-05	MAOB	X	43766611	43882447	-	2891	protein_coding	monoamine oxidase B [Source:HGNC Symbol;Acc:HGNC:6834]	-
ENSG00000112984	6858.67887940385	6923.10235574901	6132.38553782692	828.571727469916	994.163760394431	915.505145460333	6638.05559099326	912.746877774894	2.86208761690957	3.68059786357321e-172	2.76590583589142e-169	KIF20A	5	138178719	138187715	+	3958	protein_coding	kinesin family member 20A [Source:HGNC Symbol;Acc:HGNC:9787]	-
ENSG00000152778	1338.86113350794	1418.35	1328.43277417783	7749.45619557142	7196.04481556377	7802.4442284157	1361.87997042859	7582.64841318363	-2.47713	2.8165724438976e-171	2.04605210899535e-168	IFIT5	10	89414586	89421001	+	4015	protein_coding	interferon induced protein with tetratricopeptide repeats 5 [Source:HGNC Symbol;Acc:HGNC:13328]	-
ENSG00000204525	2053.2877191521	2046.01563531202	2146.20218346519	10139.5256143692	10121.8424403498	10383.7557287738	2081.83517930977	10215.0412611643	-2.29469	1.02688356545027e-170	7.21899146511537e-168	HLA-C	6	31268749	31272130	-	2507	protein_coding	major histocompatibility complex, class I, C [Source:HGNC Symbol;Acc:HGNC:4933]	-
ENSG00000184371	608.823684167191	579.891794074241	527.478969626908	4041.83951623133	3810.62361927153	4290.71333837299	572.064815956113	4047.72549129195	-2.82301	1.78838452706816e-166	1.21794574994989e-163	CSF1	1	109910242	109930992	+	5418	protein_coding	colony stimulating factor 1 [Source:HGNC Symbol;Acc:HGNC:2432]	-
ENSG00000159761	13.7742914969953	23.4205086459709	25.6659230187589	8.59737201006398	0	3.44174866714411	20.9535743872417	4.01304022573603	2.39614676750967	0.00281033380720581	0.00934049178899438	C16orf86	16	67666816	67668758	+	1789	protein_coding	chromosome 16 open reading frame 86 [Source:HGNC Symbol;Acc:HGNC:33755]	-
ENSG00000123609	416.901889309057	394.401365598151	374.368463342587	2876.89560886766	2816.4598588771	3166.40877377258	395.223906083265	2953.25474717245	-2.90161	1.84277641782947e-163	1.18116548452228e-160	NMI	2	151270465	151290057	-	3480	protein_coding	N-myc and STAT interactor [Source:HGNC Symbol;Acc:HGNC:7854]	-
ENSG00000234745	2474.78103896015	2494.75258096883	2993.17764308423	15787.9990249812	16954.4404229384	17749.0978764622	2654.23708767107	16830.5124414606	-2.66456	3.47414372979045e-156	2.16320040866638e-153	HLA-B	6	31269491	31357188	-	3051	protein_coding	major histocompatibility complex, class I, B [Source:HGNC Symbol;Acc:HGNC:4932]	-
ENSG00000184979	943.079824494277	802.855036383884	779.713040673332	6606.00571823291	5831.34751514453	7172.60422232832	841.882633850498	6536.65248523525	-2.95684	5.26592504599216e-156	3.18778623686965e-153	USP18	22	18149899	18177397	+	2129	protein_coding	ubiquitin specific peptidase 18 [Source:HGNC Symbol;Acc:HGNC:12616]	-
ENSG00000185215	81.727462882172	82.4401904338177	82.3079600256752	1848.43498216376	1338.37524566338	2036.3679613936	82.158537780555	1741.05939640691	-4.40493	7.95397547183253e-150	4.68489155290936e-147	TNFAIP2	14	103123442	103137439	+	5029	protein_coding	TNF alpha induced protein 2 [Source:HGNC Symbol;Acc:HGNC:11895]	-
ENSG00000125347	386.598448015667	311.961175164333	268.164643954619	3909.6549215766	3458.31304023154	4667.01119264741	322.241422378207	4011.65971815185	-3.63828	2.79503492841524e-148	1.60295253144614e-145	IRF1	5	132481609	132490798	-	7799	protein_coding	interferon regulatory factor 1 [Source:HGNC Symbol;Acc:HGNC:6116]	IRF
ENSG00000136643	1154.2856274482	1115.75303189406	1087.70411689844	6203.00390526116	5519.53240495971	6145.81586996367	1119.24759208023	5956.11739339485	-2.41181	5.02878179464838e-147	2.81005747822493e-144	RPS6KC1	1	213051233	213274773	+	6190	protein_coding	ribosomal protein S6 kinase C1 [Source:HGNC Symbol;Acc:HGNC:10439]	-
ENSG00000108771	622.597975664186	566.776309232497	502.698078436382	4982.17707983208	4311.75504635426	5709.86103879208	564.024121111022	5001.26438832614	-3.14856	2.42429904857539e-146	1.32081872914008e-143	DHX58	17	42101404	42112733	-	3843	protein_coding	DExH-box helicase 58 [Source:HGNC Symbol;Acc:HGNC:29517]	-
ENSG00000077522	67.034885285377	70.2615259379128	77.8828008845099	2094.53475595184	1308	1792.00380602637	71.7264040359332	1731.51406866674	-4.59234	5.90174751590881e-146	3.13699472229758e-143	ACTN2	1	236686454	236764631	+	5530	protein_coding	actinin alpha 2 [Source:HGNC Symbol;Acc:HGNC:164]	-
ENSG00000117226	309.462415632494	333.508043118626	330.116871930934	2304.09569869715	2171.56951735851	2145.35666918649	324.362443560685	2207.00729508072	-2.76643	1.24195291898859e-145	6.44425713417101e-143	GBP3	1	89006666	89022894	-	4297	protein_coding	guanylate binding protein 3 [Source:HGNC Symbol;Acc:HGNC:4184]	-
ENSG00000183486	1165.3050606458	1069.84883494795	1076.19870313141	5789.25537727684	6226.17833648244	6799.74811672105	1103.78419957505	6271.72727682677	-2.50634	2.082753399192e-144	1.05556848438584e-141	MX2	21	41361943	41409390	+	13047	protein_coding	MX dynamin like GTPase 2 [Source:HGNC Symbol;Acc:HGNC:7533]	-
ENSG00000133106	182.738933860137	163.943560521797	207.982479634771	1705.50367249644	1696.76014503164	1934.26275093499	184.888324672235	1778.84218948769	-3.26481	9.81710884600283e-142	4.86236938820317e-139	EPSTI1	13	42886388	42992271	-	4924	protein_coding	epithelial stromal interaction 1 [Source:HGNC Symbol;Acc:HGNC:16465]	-
ENSG00000204642	309.462415632494	293.224768247556	316.841394507438	2573.8382455129	2184.73054473644	2743.07368771386	306.509526129163	2500.5474926544	-3.02767	1.49626313569113e-140	7.24623611469263e-138	HLA-F	6	29722775	29738528	+	4342	protein_coding	major histocompatibility complex, class I, F [Source:HGNC Symbol;Acc:HGNC:4963]	-
ENSG00000168394	2207.55978391844	2219.32739929221	1913.43881263989	12061.0382586185	12372.3781219759	14650.3768264768	2113.44199861685	13027.9310690237	-2.624	4.68602545545281e-139	2.22005549458006e-136	TAP1	6	32845209	32853978	-	4805	protein_coding	transporter 1, ATP binding cassette subfamily B member [Source:HGNC Symbol;Acc:HGNC:43]	-
ENSG00000181381	1562.00465575926	1460.50291916275	1577.12671791133	9449.58651056158	8287.3977012106	7833.41996641999	1533.21143094445	8523.46805939739	-2.47484	1.14631927779406e-138	5.31526298318422e-136	DDX60L	4	168356735	168537786	-	12156	protein_coding	DExD/H-box 60 like [Source:HGNC Symbol;Acc:HGNC:26429]	-
ENSG00000168016	1211.21936563578	1070.78565529379	1046.10762097148	5755.94056073784	5797.93875333901	5599.72508144347	1109.37088063369	5717.8681318401	-2.36585	2.5523179903566e-138	1.15880554091336e-135	TRANK1	3	36826820	36945098	-	12174	protein_coding	tetratricopeptide repeat and ankyrin repeat containing 1 [Source:HGNC Symbol;Acc:HGNC:29011]	-
ENSG00000225492	43.1594466905852	25.2941493376486	38.0563686140219	922.068148079362	1109.57584663167	953.364380798918	35.5033215474186	995.002791836649	-4.80637	1.1979040619008e-137	5.32773943285799e-135	GBP1P1	1	89407679	89426243	+	2352	transcribed_unprocessed_pseudogene	guanylate binding protein 1 pseudogene 1 [Source:HGNC Symbol;Acc:HGNC:39561]	-
ENSG00000173193	3167.16875820911	3250.76660006077	3238.33145950479	25206.4200620063	19733.4419731245	18956.004409074	3218.75560592489	21298.6221480683	-2.72619	3.30783035169515e-136	1.44175093708985e-133	PARP14	3	122680618	122730840	+	10495	protein_coding	poly(ADP-ribose) polymerase family member 14 [Source:HGNC Symbol;Acc:HGNC:29232]	-
ENSG00000077150	449.041902802046	429.063718394188	423.045213895406	4755.42139306664	3394.53267678465	5010.03880980611	433.716945030547	4386.66429321913	-3.33813	3.76553952175752e-134	1.60906672152278e-131	NFKB2	10	102394110	102402529	+	4484	protein_coding	nuclear factor kappa B subunit 2 [Source:HGNC Symbol;Acc:HGNC:7795]	RHD
ENSG00000136826	210.287516854128	212.658218505416	163.730888223117	2732.88962769909	1953.90637226197	2597.37299413809	195.558874527554	2428.05633136638	-3.63485	7.05839142842677e-134	2.95814469999432e-131	KLF4	9	107484852	107490482	-	3659	protein_coding	Kruppel like factor 4 [Source:HGNC Symbol;Acc:HGNC:6348]	zf-C2H2
ENSG00000129038	15.6108636965946	11.2418441500661	12.3904455952629	4.29868600503199	2.02477344275852	1.1472495557147	13.0810511473079	2.49023633450174	2.38688245002636	0.00907283139312027	0.0262651719647011	LOXL1	15	73925989	73952137	+	3637	protein_coding	lysyl oxidase like 1 [Source:HGNC Symbol;Acc:HGNC:6665]	-
ENSG00000187608	3510.6077595342	3564.60141591678	3208.24037734487	15838.5085855404	16442.1727419205	18608.3877936925	3427.81651759861	16963.0230403845	-2.30705	2.47268176920885e-131	9.97910255488307e-129	ISG15	1	1001138	1014540	+	941	protein_coding	ISG15 ubiquitin-like modifier [Source:HGNC Symbol;Acc:HGNC:4053]	-
ENSG00000121858	42.2411605907855	38.4096341793924	27.4359866752251	909.172090064266	1203.72781171994	943.039134797486	36.0289271484677	1018.64634552723	-4.8249	1.04154305985439e-130	4.12697234607394e-128	TNFSF10	3	172505508	172523507	-	3473	protein_coding	TNF superfamily member 10 [Source:HGNC Symbol;Acc:HGNC:11925]	-
ENSG00000101638	8102.95654463242	7413.05939662272	6383.73457704511	1251.99229896557	1286.74352287304	1163.31104949471	7299.91683943342	1234.01562377777	2.56417336893413	2.94873646357116e-127	1.14753238840368e-124	ST8SIA5	18	46667821	46759257	-	15789	protein_coding	ST8 alpha-N-acetyl-neuraminide alpha-2,8-sialyltransferase 5 [Source:HGNC Symbol;Acc:HGNC:17827]	-
ENSG00000100219	982.566126785663	1074.53293667715	931.053483301186	6797.29724545684	5851.59524957211	7851.77595931143	996.050848921332	6833.55615144679	-2.77837	1.97986530750215e-126	7.56968502568321e-124	XBP1	22	28794555	28800597	-	3028	protein_coding	X-box binding protein 1 [Source:HGNC Symbol;Acc:HGNC:12801]	TF_bZIP
ENSG00000023445	36.7314439919874	41.2200952169089	29.2060503316912	1161.7198928599	1063.00605744822	806.516437667436	35.7191965135292	1010.41412932518	-4.82547	6.59621601111162e-125	2.47847130224406e-122	BIRC3	11	102317450	102339403	+	7518	protein_coding	baculoviral IAP repeat containing 3 [Source:HGNC Symbol;Acc:HGNC:591]	-
ENSG00000138035	1809.94190270518	1784.64275882299	1761.2133381838	7432.42810270031	8262.08803317612	8613.54966430599	1785.26599990399	8102.68860006081	-2.18225	7.94232398571514e-125	2.93367909526593e-122	PNPT1	2	55634265	55693910	-	5134	protein_coding	polyribonucleotide nucleotidyltransferase 1 [Source:HGNC Symbol;Acc:HGNC:23166]	-
ENSG00000026103	252.528677444913	275.425181676618	276.129930408717	1690.45827147883	1633.99216830612	1800.03455291637	268.027929843416	1708.16166423377	-2.67168	4.7088644742154e-119	1.7103380581096e-116	FAS	10	88990582	89015785	+	4253	protein_coding	Fas cell surface death receptor [Source:HGNC Symbol;Acc:HGNC:11920]	-
ENSG00000232600	14.692577596795	7.4945627667107	17.7006365646613	1.07467	1.01238672137926	5.73624777857352	13.2959256427223	2.60776866707026	2.37999473206628	0.0121829024495348	0.0338996416091308	TONSL-AS1	8	144437675	144439971	+	428	antisense	TONSL antisense RNA 1 [Source:HGNC Symbol;Acc:HGNC:51556]	-
ENSG00000083799	695.142577548362	692.310235574901	807.149027348557	4064.40761775775	3536.26681777775	3974.07246099573	731.53394682394	3858.24896551041	-2.39849	1.60313071863087e-112	5.63500447598751e-110	CYLD	16	50742050	50801935	+	12954	protein_coding	CYLD lysine 63 deubiquitinase [Source:HGNC Symbol;Acc:HGNC:2584]	-
ENSG00000163568	28.4668690937902	23.4205086459709	34.5162413010896	712.507205334053	692.472517423412	664.257492758813	28.8012063469503	689.745738505426	-4.57825	3.24068517992207e-112	1.12101987501653e-109	AIM2	1	159062484	159147096	-	2009	protein_coding	absent in melanoma 2 [Source:HGNC Symbol;Acc:HGNC:357]	-
ENSG00000166889	726.364304941551	696.994337304095	689.439794193559	4723.1812480289	3615.23298204533	4053.23268034005	704.266145479735	4130.54897013809	-2.55209	3.33111328950501e-112	1.1342961237216e-109	PATL1	11	59636716	59668980	-	4278	protein_coding	PAT1 homolog 1, processing body mRNA decay factor [Source:HGNC Symbol;Acc:HGNC:26721]	-
ENSG00000136514	163.454925764344	207.037296430383	180.546492959546	1423.93973916685	1322.17705812131	1501.74966843055	183.679571718091	1415.9554885729	-2.94676	4.33475343455712e-112	1.45334279383543e-109	RTP4	3	187368332	187372076	+	1554	protein_coding	receptor transporter protein 4 [Source:HGNC Symbol;Acc:HGNC:23992]	-
ENSG00000147050	450.878475001645	440.305562544254	423.930245723639	2897.31436739156	2299.13024425229	2713.24519926527	438.371427756513	2636.56327030304	-2.58835	3.08285225363258e-110	1.01794847217295e-107	KDM6A	X	44873177	45112602	+	7139	protein_coding	lysine demethylase 6A [Source:HGNC Symbol;Acc:HGNC:12637]	-
ENSG00000110446	99.174898778366	66.5142445545575	57.5270688351493	1235.8722264467	1002.26285416547	1334.2512332962	74.4054040560243	1190.79543796945	-4.00122	2.52813409693543e-109	8.22322781709163e-107	SLC15A3	11	60937084	60952530	-	6118	protein_coding	solute carrier family 15 member 3 [Source:HGNC Symbol;Acc:HGNC:18068]	-
ENSG00000185745	4112.08515490299	5077.5662744465	4449.94003235586	21689.0202383889	27460.9898174124	24486.8945171746	4546.53048723512	24545.6348576586	-2.43268	2.62083294092422e-109	8.39938415905315e-107	IFIT1	10	89392546	89406486	+	4613	protein_coding	interferon induced protein with tetratricopeptide repeats 1 [Source:HGNC Symbol;Acc:HGNC:5407]	-
ENSG00000140853	520.668218586422	405.643209748217	369.058272373189	3105.80063863561	2866.06680822468	3376.35544246837	431.789900235942	3116.07429644289	-2.8515	6.84931098695434e-109	2.16329035273473e-106	NLRC5	16	56989485	57083531	+	12386	protein_coding	NLR family CARD domain containing 5 [Source:HGNC Symbol;Acc:HGNC:29933]	-
ENSG00000188313	1905.44365708435	2009.47964182431	2065.66428709598	7521.62583730473	7253.75085868238	7735.90375418424	1993.52919533488	7503.76015005712	-1.91219	3.97554555208498e-108	1.23770091737983e-105	PLSCR1	3	146515180	146544864	-	4340	protein_coding	phospholipid scramblase 1 [Source:HGNC Symbol;Acc:HGNC:9092]	-
ENSG00000185880	714.426585644155	813.160060188111	815.114313802655	3748.4541963879	3773.16531058049	4377.90430460731	780.900319878307	3966.5079371919	-2.34444	2.21651115663858e-107	6.80344051220064e-105	TRIM69	15	44728988	44767829	+	9265	protein_coding	tripartite motif containing 69 [Source:HGNC Symbol;Acc:HGNC:17857]	-
ENSG00000096968	351.703576223279	311.961175164333	309.761139881573	2096.68409895435	1938.72057144128	1785.12030869208	324.475297089729	1940.17499302924	-2.58028	2.67579754914712e-107	8.09911888730044e-105	JAK2	9	4984390	5128183	+	6170	protein_coding	Janus kinase 2 [Source:HGNC Symbol;Acc:HGNC:6192]	-
ENSG00000087074	977.056410186865	943.37808825971	1007.16622052923	11379.6965268209	6608.8605171638	9451.04183997772	975.866906325268	9146.53296132082	-3.22835	1.05580127951473e-106	3.15192839513213e-104	PPP1R15A	19	48872392	48876057	+	3093	protein_coding	protein phosphatase 1 regulatory subunit 15A [Source:HGNC Symbol;Acc:HGNC:14375]	-
ENSG00000163739	80.8091767823723	97.4293159672391	117.709233154998	1162.79456436115	1012.38672137926	1361.78522263335	98.6492419682031	1178.98883612459	-3.57719	9.93842824547535e-105	2.92686711829249e-102	CXCL1	4	73869393	73871242	+	1296	protein_coding	C-X-C motif chemokine ligand 1 [Source:HGNC Symbol;Acc:HGNC:4602]	-
ENSG00000130775	144.170917668551	126.470746688243	138.949997032591	1010.19121118252	1131.84835450201	1216.08452905759	136.530553796462	1119.37469824737	-3.03478	4.85561826281323e-104	1.41091318401985e-101	THEMIS2	1	27872543	27886685	+	4621	protein_coding	thymocyte selection associated family member 2 [Source:HGNC Symbol;Acc:HGNC:16839]	-
ENSG00000140105	7518.92658515982	7110.46642491678	6520.91451042124	28914.0367413464	28541.206449124	33661.4492142251	7050.10250683261	30372.2308015652	-2.10704	9.34581741178429e-104	2.67991314282915e-101	WARS	14	100333788	100376805	-	6358	protein_coding	tryptophanyl-tRNA synthetase [Source:HGNC Symbol;Acc:HGNC:12729]	-
ENSG00000100906	445.368758402847	322.26619896856	364.633113232024	3816.15850096715	2666.62662411297	3656.28433406276	377.422690201144	3379.68981971429	-3.16233	1.85773799894411e-103	5.25788106636221e-101	NFKBIA	14	35401511	35404749	-	2373	protein_coding	NFKB inhibitor alpha [Source:HGNC Symbol;Acc:HGNC:7797]	-
ENSG00000090339	649.228272558377	566.776309232497	745.196799372242	4485.67884625088	3583.84899368257	4497.21825840164	653.733793721039	4188.9153661117	-2.6792	3.21392248331321e-102	8.9796170101083e-100	ICAM1	19	10270835	10286615	+	3706	protein_coding	intercellular adhesion molecule 1 [Source:HGNC Symbol;Acc:HGNC:5344]	-
ENSG00000196116	1179.9976382426	1198.19322232787	1177.09233154998	4299.76067653325	4412.99371849218	4348.07581615873	1185.09439737348	4353.61007039472	-1.87726	4.34661866780006e-102	1.19906152692869e-99	TDRD7	9	97411950	97496125	+	4320	protein_coding	tudor domain containing 7 [Source:HGNC Symbol;Acc:HGNC:30831]	-
ENSG00000107968	12.8560053971956	16.8627662250991	19.4707002211275	627.608156734671	566.936563972384	689.496982984537	16.3964906144741	628.013901230531	-5.25635	5.23387190261022e-100	1.42577212966981e-97	MAP3K8	10	30433937	30461833	+	3601	protein_coding	mitogen-activated protein kinase kinase kinase 8 [Source:HGNC Symbol;Acc:HGNC:6860]	-
ENSG00000104951	11.0194331975962	10.3050238042272	12.3904455952629	681.341731797571	626.667380533761	799.632940333148	11.2383008656955	702.54735088816	-5.96323	5.54267146930661e-100	1.4912523374148e-97	IL4I1	19	49889654	49929539	-	2563	protein_coding	interleukin 4 induced 1 [Source:HGNC Symbol;Acc:HGNC:19094]	-
ENSG00000153253	105.602901476964	86.1874718171731	118.594264983231	1695.83162898512	1188.54201089925	1149.54405482613	103.461546092456	1344.63923157017	-3.69869	5.73255883176373e-100	1.52353237342228e-97	SCN3A	2	165087522	165204067	-	9840	protein_coding	sodium voltage-gated channel alpha subunit 3 [Source:HGNC Symbol;Acc:HGNC:10590]	-
ENSG00000163840	2671.29426431728	2757.0622778037	2823.25153206348	9335.67133142823	9036.56387503126	9177.99644571762	2750.53602472816	9183.4105507257	-1.73928	2.0640202484104e-99	5.4194208763383e-97	DTX3L	3	122564238	122575203	+	5868	protein_coding	deltex E3 ubiquitin ligase 3L [Source:HGNC Symbol;Acc:HGNC:30323]	-
ENSG00000182326	197.431511456932	231.394625422193	363.74808140379	2719.99356968399	2796.21212444951	3016.11908197395	264.191406094305	2844.10825870249	-3.42695	2.16868341943379e-99	5.62644259044292e-97	C1S	12	6988259	7071032	+	6462	protein_coding	complement C1s [Source:HGNC Symbol;Acc:HGNC:1247]	-
ENSG00000166750	4398.59041804049	4267.21667529591	4310.99003532327	16455.3700272625	14880.0600308323	14506.9706320124	4325.59904288656	15280.8002300357	-1.82076	3.64616419742972e-98	9.348336041716e-96	SLFN5	17	35243036	35273655	+	10709	protein_coding	schlafen family member 5 [Source:HGNC Symbol;Acc:HGNC:28286]	-
ENSG00000100600	1141.42962205101	1123.24759466077	1031.06207989152	4420.12388467415	4806.81215310872	5310.61819340336	1098.57976553443	4845.85141039541	-2.14115	1.82845328938353e-97	4.63342820180642e-95	LGMN	14	92703807	92748702	-	3899	protein_coding	legumain [Source:HGNC Symbol;Acc:HGNC:9472]	-
ENSG00000182179	731.874021540349	674.510649003963	716.875780868784	3133.74209766832	2981.47889446191	3512.87813959842	707.753483804365	3209.36637724289	-2.18063	3.21392323640945e-97	8.0506929989737e-95	UBA7	3	49805207	49813946	-	4545	protein_coding	ubiquitin like modifier activating enzyme 7 [Source:HGNC Symbol;Acc:HGNC:12471]	-
ENSG00000137959	2552.83535744312	2775.79868472048	3001.14292953833	11048.6977044335	11199.0219118974	10177.2508087451	2776.59232390064	10808.3234750253	-1.96073	6.75108834333431e-97	1.67189168484414e-94	IFI44L	1	78619922	78646145	+	10240	protein_coding	interferon induced protein 44 like [Source:HGNC Symbol;Acc:HGNC:17817]	-
ENSG00000101347	2753.02172719946	2745.82043365363	2793.16044990356	9999.81831920567	9270.42520766986	10663.6846203682	2764.00087025222	9977.97604908124	-1.85189	9.21298634588037e-97	2.2559394543345e-94	SAMHD1	20	36889773	36951901	-	11261	protein_coding	SAM and HD domain containing deoxynucleoside triphosphate triphosphohydrolase 1 [Source:HGNC Symbol;Acc:HGNC:15925]	-
ENSG00000103642	303.952699033696	306.34	344.277381182663	1804.37345061218	1592.48431272957	1741.52482557492	318.190111101886	1712.79419630556	-2.42773	2.10853422621281e-96	5.10569848798397e-94	LACTB	15	63121800	63142061	+	3972	protein_coding	lactamase beta [Source:HGNC Symbol;Acc:HGNC:16468]	-
ENSG00000119508	28.4668690937902	22.4836883001321	30.0910821599243	623.309470729639	530.490642002731	625.251007864513	27.0138798512822	593.017040198961	-4.45331	1.27808110702643e-95	3.06079357861835e-93	NR4A3	9	99821855	99866891	+	6314	protein_coding	nuclear receptor subfamily 4 group A member 3 [Source:HGNC Symbol;Acc:HGNC:7982]	NGFIB-like
ENSG00000104856	109.276045876163	103.987058388111	106.203819387968	1416.41703865804	935.445330554434	1422.58944908623	106.488974550747	1258.15060609957	-3.56191	3.27501668001002e-95	7.75787375081069e-93	RELB	19	45001430	45038198	+	3035	protein_coding	RELB proto-oncogene, NF-kB subunit [Source:HGNC Symbol;Acc:HGNC:9956]	RHD
ENSG00000152689	107.439473676563	103.050238042272	110.628978529133	831.79574197369	828.132338088233	853.553669451739	107.03956341599	837.827249837888	-2.96796	9.76564378066232e-95	2.28841585926854e-92	RASGRP3	2	33436324	33564750	+	11118	protein_coding	RAS guanyl releasing protein 3 [Source:HGNC Symbol;Acc:HGNC:14545]	-
ENSG00000108691	590.457962171198	783.181809121268	754.047117654573	3507.72778010611	3674.96379860671	3835.25526475425	709.228962982346	3672.64894782235	-2.37244	9.31597402559116e-94	2.15981938233732e-91	CCL2	17	34255218	34257203	+	1986	protein_coding	C-C motif chemokine ligand 2 [Source:HGNC Symbol;Acc:HGNC:10618]	-
ENSG00000139219	23.8754385947918	26.2309696834875	40.7114640987211	3.22401450377399	11.1362539351718	4.58899822285881	30.2726241256668	6.31642222060155	2.24726536726091	0.000318137394397239	0.00129109278139647	COL2A1	12	47972965	48004554	-	6664	protein_coding	collagen type II alpha 1 chain [Source:HGNC Symbol;Acc:HGNC:2200]	-
ENSG00000135378	230.489811049721	225.77370334716	297.37069428631	1807.59746511595	1524.65440239716	1740.3775760192	251.211402894397	1690.87648117744	-2.74953	1.37001653514247e-93	3.11008024482914e-91	PRRG4	11	32829943	32858123	+	5530	protein_coding	proline rich and Gla domain 4 [Source:HGNC Symbol;Acc:HGNC:30799]	-
ENSG00000163644	504.139068790027	494.641142602906	592.086293087922	2542.67277197642	2525.90486984125	2356.45	530.288834826952	2475.00940975189	-2.2222	5.81862107913866e-92	1.30727019770793e-89	PPM1K	4	88257620	88284769	-	11371	protein_coding	protein phosphatase, Mg2+/Mn2+ dependent 1K [Source:HGNC Symbol;Acc:HGNC:25415]	-
ENSG00000187013	45.9143049899843	55.2724004044914	46.0216550681195	6.44802900754799	8.09909377103406	17.2087433357205	49.0694534875317	10.5852887047675	2.22537531268532	4.08983315082062e-06	2.32897135761259e-05	C17orf82	17	61411751	61413280	+	1530	lincRNA	chromosome 17 open reading frame 82 [Source:HGNC Symbol;Acc:HGNC:32699]	-
ENSG00000115008	21.1205802953928	16.8627662250991	9.73535011056374	555.605166150385	516.317227903422	578.21377608021	15.9062322103519	550.045390044672	-5.11736	2.46473722476082e-90	5.42565841810228e-88	IL1A	2	112773915	112784590	-	2124	protein_coding	interleukin 1 alpha [Source:HGNC Symbol;Acc:HGNC:5991]	-
ENSG00000105963	11.9377192973959	17.7995865709379	15.9305729081952	645.877572256057	503.156200525491	754.890207660275	15.222626258843	634.641326813941	-5.38133	2.55966850067453e-90	5.57828556352e-88	ADAP1	7	897901	955407	-	5062	protein_coding	ArfGAP with dual PH domains 1 [Source:HGNC Symbol;Acc:HGNC:16486]	-
ENSG00000164342	321.40013492989	313.834815856011	312.416235366273	1788.25337809331	2320.39036540126	1763.3225671335	315.883728717391	1957.32210354269	-2.63186	4.6722912813987e-90	1.00815092965863e-87	TLR3	4	186069152	186088069	+	6724	protein_coding	toll like receptor 3 [Source:HGNC Symbol;Acc:HGNC:11849]	-
ENSG00000138496	2595.07651803391	2743.00997261612	2617.92414791341	8507.09960395831	8172.99800169475	8516.03345207024	2652.00354618781	8398.71035257443	-1.66309	9.8711521225535e-89	2.1090393941844e-86	PARP9	3	122527924	122564577	-	8938	protein_coding	poly(ADP-ribose) polymerase family member 9 [Source:HGNC Symbol;Acc:HGNC:24118]	-
ENSG00000116194	405.882456111461	500.262064677939	421.27515023894	2055.84658190655	2276.85773638195	2086.84694184504	442.473223676113	2139.85042004452	-2.27442	2.011925196508e-86	4.25688211723289e-84	ANGPTL1	1	178849705	178871052	-	3403	protein_coding	angiopoietin like 1 [Source:HGNC Symbol;Acc:HGNC:489]	-
ENSG00000006652	734.628879839748	805.665497421401	843.435332306113	3407.78333048911	3057.40789856536	3579.41861382987	794.576569855754	3348.20328096145	-2.0748	2.5153209102638e-86	5.27080659590183e-84	IFRD1	7	112422968	112481017	+	7489	protein_coding	interferon related developmental regulator 1 [Source:HGNC Symbol;Acc:HGNC:5456]	-
ENSG00000079385	23.8754385947918	25.2941493376486	34.5162413010896	539.485093631515	509.230520853767	509.378802737328	27.8952764111767	519.36480574087	-4.21521	3.60963201259269e-86	7.49187718575547e-84	CEACAM1	19	42507304	42561234	-	5524	protein_coding	carcinoembryonic antigen related cell adhesion molecule 1 [Source:HGNC Symbol;Acc:HGNC:1814]	-
ENSG00000132256	645.555128159179	618.301428253633	679.704444082995	2448.10167986572	2720.28312034607	2744.22093726957	647.853666831936	2637.53524582712	-2.0252	4.91156930061929e-86	1.00979084687166e-83	TRIM5	11	5663557	5938619	-	4804	protein_coding	tripartite motif containing 5 [Source:HGNC Symbol;Acc:HGNC:16276]	-
ENSG00000168404	247.937246945915	273.551540984941	261.084389328755	1267.03769998318	1296.86739008683	1325.07323685048	260.857725753203	1296.3261089735	-2.31317	5.8473308565362e-86	1.19094281641583e-83	MLKL	16	74671855	74700960	-	5692	protein_coding	mixed lineage kinase domain like pseudokinase [Source:HGNC Symbol;Acc:HGNC:26617]	-
ENSG00000116661	9.18286099799685	19.6732272626156	10.6203819387968	2.14934	3.03716016413777	3.44174866714411	13.1588233998031	2.87608394459929	2.19485308042164	0.0134704411208996	0.0369771159274171	FBXO2	1	11637018	11655785	-	3416	protein_coding	F-box protein 2 [Source:HGNC Symbol;Acc:HGNC:13581]	-
ENSG00000138642	868.698650410502	785.055449812946	831.04488671085	3124.07	2958.19399987019	3195.09001266545	828.266328978099	3092.45135556421	-1.90037	3.99239039257915e-85	7.9822168647227e-83	HERC6	4	88378739	88443111	+	5793	protein_coding	HECT and RLD domain containing E3 ubiquitin protein ligase family member 6 [Source:HGNC Symbol;Acc:HGNC:26072]	-
ENSG00000124201	4899.05634243132	4598.85107772285	3873.78431217613	17609.5672196136	16621.3651916047	18237.8261871966	4457.23057744344	17489.5861994716	-1.97232	1.23191388767922e-84	2.44064539583574e-82	ZNFX1	20	49237946	49278426	-	9340	protein_coding	zinc finger NFX1-type containing 1 [Source:HGNC Symbol;Acc:HGNC:29271]	-
ENSG00000132530	519.749932486622	489.957040873712	452.251264227097	2264.3328531506	2104.75199374748	2005.3922233893	487.319412529144	2124.82569009579	-2.12477	4.54656998681059e-84	8.92643240743812e-82	XAF1	17	6755447	6775647	+	6615	protein_coding	XIAP associated factor 1 [Source:HGNC Symbol;Acc:HGNC:30932]	-
ENSG00000105519	4853.14203744134	4664.42850193157	4720.75977179518	1485.19601473855	1477.07222649234	1476.51017820482	4746.1101037227	1479.59280647857	1.68154563346512	5.28428965037212e-84	1.02821896741571e-81	CAPS	19	5911707	5915877	+	4097	protein_coding	calcyphosine [Source:HGNC Symbol;Acc:HGNC:1487]	-
ENSG00000101096	11632.8483122624	10469.9041850949	9767.21125638013	2050.47322440026	2653.46559673503	2045.54595783932	10623.3212512458	2249.8282596582	2.23894954904171	1.244922253833e-83	2.40093722812236e-81	NFATC2	20	51386957	51562831	-	8286	protein_coding	nuclear factor of activated T cells 2 [Source:HGNC Symbol;Acc:HGNC:7776]	RHD
ENSG00000059378	1203.87307683739	1274.07567034082	1083.27895775727	4612.49008339933	4570.92604702735	5338.15218274051	1187.07590164516	4840.52277105573	-2.02782	1.80363024923679e-83	3.44793982645767e-81	PARP12	7	140023744	140063721	-	6285	protein_coding	poly(ADP-ribose) polymerase family member 12 [Source:HGNC Symbol;Acc:HGNC:21919]	-
ENSG00000065911	685.041430450565	849.696053675826	756.702213139272	3703.31799333506	3186.9933989019	3940.80222388001	763.813232421888	3610.37120537232	-2.2408	5.35026223027476e-83	1.01389795464676e-80	MTHFD2	2	74198562	74217565	+	4870	protein_coding	methylenetetrahydrofolate dehydrogenase (NADP+ dependent) 2, methenyltetrahydrofolate cyclohydrolase [Source:HGNC Symbol;Acc:HGNC:7434]	-
ENSG00000121068	6571.25533016655	5602.18566811625	5536.75911742607	910.246761565524	1300.91693697235	1104.80132215326	5903.40003856962	1105.32167356371	2.41665934019272	7.8341487743209e-83	1.47180693309289e-80	TBX2	17	61399896	61409466	+	6029	protein_coding	T-box 2 [Source:HGNC Symbol;Acc:HGNC:11597]	T-box
ENSG00000138135	7.34628879839748	2.81046103751651	9.73535011056374	703.909833323989	587.18429839997	671.140990093101	6.63069998215924	654.07837393902	-6.61144	1.02360774626908e-82	1.9066225311489e-80	CH25H	10	89205629	89207314	-	1686	protein_coding	cholesterol 25-hydroxylase [Source:HGNC Symbol;Acc:HGNC:1907]	-
ENSG00000181449	777.788326530333	818.780982263144	676.164316770063	167.648754196248	189.316316897921	162.909436911488	757.577875187847	173.291502668552	2.12640556046746	4.79842965353463e-47	3.80262463416291e-45	SOX2	3	181711924	181714436	+	2513	protein_coding	SRY-box 2 [Source:HGNC Symbol;Acc:HGNC:11195]	HMG
ENSG00000177409	2346.2209849882	2440.41700091017	1911.66874898342	14801.4505868264	12734.8125682297	10241.4967838652	2232.76891162726	12592.5866463071	-2.49583	4.82981795557207e-82	8.84506073157834e-80	SAMD9L	7	93130055	93148369	-	7135	protein_coding	sterile alpha motif domain containing 9 like [Source:HGNC Symbol;Acc:HGNC:1349]	-
ENSG00000156587	1357.22685550393	1321.8535079786	1266.48054620152	4716.73321902135	5426.39282659282	6009.29317283362	1315.18696989468	5384.1397394826	-2.03342	1.11531387110005e-81	2.02550293274028e-79	UBE2L6	11	57551656	57568284	-	2197	protein_coding	ubiquitin conjugating enzyme E2 L6 [Source:HGNC Symbol;Acc:HGNC:12490]	-
ENSG00000137965	3063.40242893175	3493.40306963303	3839.26807087504	12830.5030535192	13981.0606222476	12689.7273357603	3465.35785647994	13167.0970038424	-1.92583	1.33687357784154e-81	2.4078087505703e-79	IFI44	1	78649796	78664078	+	2038	protein_coding	interferon induced protein 44 [Source:HGNC Symbol;Acc:HGNC:16938]	-
ENSG00000124225	14299.5511460807	13687.8820730513	11510.7239579993	3131.59275466581	3483.62270826603	3520.90888648842	13166.0523923771	3378.70811647342	1.96227552791571	4.04571507239702e-81	7.22690726006134e-79	PMEPA1	20	57648392	57711536	-	5619	protein_coding	prostate transmembrane protein, androgen induced 1 [Source:HGNC Symbol;Acc:HGNC:14107]	-
ENSG00000117399	3880.67705775347	3469.04574064122	2877.2384735857	694.237789812667	679.311490045482	737.681464324554	3408.98709066013	703.743581394234	2.27649227314135	3.09017234730414e-80	5.4751321922601e-78	CDC20	1	43358955	43363203	+	2038	protein_coding	cell division cycle 20 [Source:HGNC Symbol;Acc:HGNC:1723]	-
ENSG00000104312	374.660728718272	385.969982485601	357.552858606159	1673.2635274587	1568.18703141647	1845.92453514496	372.727856603344	1695.79169800671	-2.18565	3.54590870009188e-80	6.23193454041148e-78	RIPK2	8	89757747	89791063	+	3117	protein_coding	receptor interacting serine/threonine kinase 2 [Source:HGNC Symbol;Acc:HGNC:10020]	-
ENSG00000164692	34.894871792388	26.2309696834875	21.2407638775936	4.29868600503199	5.06193360689629	10.3252460014323	27.455535117823	6.56195520445354	2.07627849101954	0.000793256256524193	0.00296932902755612	COL1A2	7	94394561	94431232	+	11156	protein_coding	collagen type I alpha 2 chain [Source:HGNC Symbol;Acc:HGNC:2198]	-
ENSG00000204592	5099.24271218765	4679.42	5171.24097236581	15317.2929074302	15882.3228849978	17426.7207513063	4983.30043733949	16208.7788479115	-1.70153	1.57899336111604e-79	2.73103193006364e-77	HLA-E	6	30489467	30494205	+	2975	protein_coding	major histocompatibility complex, class I, E [Source:HGNC Symbol;Acc:HGNC:4962]	-
ENSG00000137628	1376.51086359973	1374.31544734558	1462.07258024103	9273.34038435526	6788.05296684792	6331.67029798945	1404.29963039544	7464.35454973088	-2.41015	7.86295331482474e-79	1.34927040622028e-76	DDX60	4	168216293	168318807	-	6750	protein_coding	DExD/H-box helicase 60 [Source:HGNC Symbol;Acc:HGNC:25942]	-
ENSG00000115415	14080.0807682286	14013.8955534032	13531.2516218554	40637.6281485699	45623.2075989563	48538.9814527334	13875.0759811624	44933.2724000865	-1.69529	7.98061484749258e-79	1.35876202633911e-76	STAT1	2	190964358	191020960	-	6053	protein_coding	signal transducer and activator of transcription 1 [Source:HGNC Symbol;Acc:HGNC:11362]	STAT
ENSG00000117475	1172.6513494442	1376.18908803725	1174.43723606528	4509.32161927856	4617.4958362108	4317.10007815443	1241.09255784891	4481.30584454793	-1.85258	8.77218019591374e-78	1.48195444193448e-75	BLZF1	1	169367970	169396540	+	3820	protein_coding	basic leucine zipper nuclear factor 1 [Source:HGNC Symbol;Acc:HGNC:1065]	Others
ENSG00000162971	271.812685540707	262.309696834875	300.910821599243	1414.26769565553	1249.29	1384.73021374765	278.344401324941	1349.42770786173	-2.27661	1.00868692883944e-77	1.69094724924599e-75	TYW5	2	199929975	199955736	-	10496	protein_coding	tRNA-yW synthesizing protein 5 [Source:HGNC Symbol;Acc:HGNC:26754]	-
ENSG00000205177	23.8754385947918	14.9891255334214	14.1605092517291	7.52270050880599	3.03716016413777	2.29449911142941	17.6750244599808	4.28478659479106	2.04108603445448	0.00768748848864666	0.0226060500112099	C11orf91	11	33698261	33700801	-	891	protein_coding	chromosome 11 open reading frame 91 [Source:HGNC Symbol;Acc:HGNC:34444]	-
ENSG00000172602	12.8560053971956	10.3050238042272	10.6203819387968	570.650567167997	404.954688551703	578.21377608021	11.2604703800732	517.939677266637	-5.52276	5.92790148663986e-77	9.78687553775321e-75	RND1	12	48857145	48865898	-	3976	protein_coding	Rho family GTPase 1 [Source:HGNC Symbol;Acc:HGNC:18314]	-
ENSG00000135899	1184.58906874159	1215.99280889881	1101.86462615017	3821.53185847344	4127.50066306323	4411.17454172303	1167.48216793019	4120.06902108657	-1.81933	1.9803429758826e-76	3.24493341905334e-74	SP110	2	230167293	230225729	-	6865	protein_coding	SP110 nuclear body protein [Source:HGNC Symbol;Acc:HGNC:5401]	SAND
ENSG00000155792	63.3617408861783	65.5774242087187	71.6875780868784	13.970729516354	20.2477344275852	14.9142442242911	66.8755810605918	16.3775693894101	2.02532857818815	1.76104738755986e-07	1.22768425394348e-06	DEPTOR	8	119873717	120050913	+	2622	protein_coding	DEP domain containing MTOR interacting protein [Source:HGNC Symbol;Acc:HGNC:22953]	-
ENSG00000173821	10103.9019560959	9658.61776559842	9553.91858577596	27985.5205642595	26169.1843609324	27560.3760769343	9772.1461024901	27238.3603340421	-1.47889	1.36249148592985e-75	2.19946495947179e-73	RNF213	17	80260866	80398786	+	28570	protein_coding	ring finger protein 213 [Source:HGNC Symbol;Acc:HGNC:14539]	-
ENSG00000185885	1221.32051273358	1175.70953402774	1567.39136780076	7237.91256097262	6846.77139668792	5610.0503274449	1321.47380485403	6564.91142836848	-2.31246	1.12599778095376e-74	1.80432865002392e-72	IFITM1	11	313506	315272	+	1080	protein_coding	interferon induced transmembrane protein 1 [Source:HGNC Symbol;Acc:HGNC:5412]	-
ENSG00000170500	1745.6618757192	1586.03684550515	1429.3264025964	386.881740452879	465.697891834459	333.849620712979	1587.00837460692	395.476417666772	2.00268136556314	4.97006731709115e-49	4.26427862367588e-47	LONRF2	2	100273291	100322733	-	13933	protein_coding	LON peptidase N-terminal domain and ring finger 2 [Source:HGNC Symbol;Acc:HGNC:24788]	-
ENSG00000146457	621.679689564387	697.931157649934	646.073234610139	2433.05627884811	2305.20456458057	2579.01700124665	655.22802727482	2439.09261489178	-1.89622	1.5059170000697e-74	2.37814849148689e-72	WTAP	6	159725585	159756319	+	6419	protein_coding	WT1 associated protein [Source:HGNC Symbol;Acc:HGNC:16846]	-
ENSG00000168672	3915.57192954586	3742.59728162616	3633.94068672497	833.945084976206	1070.09276449788	961.395127688921	3764.03663263233	955.144325721001	1.97807380199207	2.82000629789458e-74	4.42132354316666e-72	FAM84B	8	126552442	126558393	-	5404	protein_coding	family with sequence similarity 84 member B [Source:HGNC Symbol;Acc:HGNC:24166]	-
ENSG00000117525	59.6885964869795	44.0305562544254	44.2515914116533	553.455823147869	498.094266918595	556.416034521631	49.3235813843527	535.988708196032	-3.44192	9.50374395700084e-74	1.479393514678e-71	F3	1	94529225	94541800	-	2875	protein_coding	coagulation factor III, tissue factor [Source:HGNC Symbol;Acc:HGNC:3541]	-
ENSG00000131979	45.9143049899843	49.6514783294584	42.4815277551872	477.154146558551	486.958012983423	542.649039853055	46.0158	502.253733131676	-3.44899	4.14107717404669e-73	6.40046062794324e-71	GCH1	14	54842008	54902852	-	2951	protein_coding	GTP cyclohydrolase 1 [Source:HGNC Symbol;Acc:HGNC:4193]	-
ENSG00000240065	705.243724646158	845.948772292471	826.619727569684	3118.69669665071	3450.21394646051	4053.23268034005	792.604074836104	3540.71444115042	-2.15919	1.13179836339661e-72	1.73699167137341e-70	PSMB9	6	32844136	32859585	+	3072	protein_coding	proteasome subunit beta 9 [Source:HGNC Symbol;Acc:HGNC:9546]	-
ENSG00000002549	2799.85431828924	3228.28291176064	3276.38782811881	10542.527427341	9602.48805228226	10071.7038496194	3101.5083527229	10072.2397764142	-1.69929	1.49337286355185e-72	2.27587935771927e-70	LAP3	4	17577192	17607972	+	3785	protein_coding	leucine aminopeptidase 3 [Source:HGNC Symbol;Acc:HGNC:18449]	-
ENSG00000205413	2868.72577577422	3265.75572559419	2767.4945268848	15324.8156079391	15110.8842033068	10999.8287401926	2967.32534275107	13811.8428504795	-2.2188	5.77366670156503e-72	8.73788322411157e-70	SAMD9	7	93099513	93118023	-	6855	protein_coding	sterile alpha motif domain containing 9 [Source:HGNC Symbol;Acc:HGNC:1348]	-
ENSG00000068079	1185.50735484139	1007.08187177675	1034.60220720446	4189.06951190368	4328.96562061771	5417.31240208483	1075.73047794087	4645.11584486874	-2.11023	1.6044004776116e-71	2.41135859369583e-69	IFI35	17	43006725	43014456	+	1973	protein_coding	interferon induced protein 35 [Source:HGNC Symbol;Acc:HGNC:5399]	-
ENSG00000166851	2972.49210505158	2945.36316731731	2269.22160758958	408.375170478039	520.366774788939	557.563284077346	2729.02562665282	495.435076448108	2.4619096797727	1.83683941502135e-71	2.74179735421645e-69	PLK1	16	23677656	23690367	+	4760	protein_coding	polo like kinase 1 [Source:HGNC Symbol;Acc:HGNC:9077]	-
ENSG00000134070	80.8091767823723	97.4293159672391	78.7678327127429	897.350703550428	625.654993812381	929.27214012891	85.6687751541181	817.425945830573	-3.25452	9.91549696930229e-71	1.46998928878915e-68	IRAK2	3	10164865	10243743	+	3483	protein_coding	interleukin 1 receptor associated kinase 2 [Source:HGNC Symbol;Acc:HGNC:6113]	-
ENSG00000124942	23294.1634936186	22702.9042610584	23972.8571313491	7704.31999251859	8647.80737402162	7579.87781460704	23323.308295342	7977.33506038242	1.5477022741102	1.31298216276363e-70	1.93336623466944e-68	AHNAK	11	62433542	62556235	-	19465	protein_coding	AHNAK nucleoprotein [Source:HGNC Symbol;Acc:HGNC:347]	-
ENSG00000137842	367.314439919874	389.717263868957	365.518145060257	1634.57535341341	1743.32993421508	2196.98289919366	374.183282949696	1858.29606227405	-2.31192	1.45464007372642e-70	2.12758195481341e-68	TMEM62	15	43123279	43185146	+	4810	protein_coding	transmembrane protein 62 [Source:HGNC Symbol;Acc:HGNC:26269]	-
ENSG00000013374	1040.41815107304	1040.80740422695	1048.76271645618	3589.40281420171	3159.65895742466	3410.77292913981	1043.32942391873	3386.61156692206	-1.69853	2.45396270076768e-70	3.56528060918866e-68	NUB1	7	151341699	151378449	+	5411	protein_coding	negative regulator of ubiquitin like proteins 1 [Source:HGNC Symbol;Acc:HGNC:17623]	-
ENSG00000050344	727.282591041351	766.319042896169	772.632786047467	2465.29642388585	2850.88100740399	2876.15463617676	755.411473328329	2730.7773558222	-1.85391	2.67273709543203e-70	3.85741453779802e-68	NFE2L3	7	26152240	26187125	+	4249	protein_coding	nuclear factor, erythroid 2 like 3 [Source:HGNC Symbol;Acc:HGNC:7783]	TF_bZIP
ENSG00000089685	4486.74588362126	4672.85988504412	4726.06996276458	1314.32324603853	1292.81784320131	1531.57815687913	4628.55857714332	1379.57308203966	1.7469173508323	3.00373113201261e-70	4.30659951052308e-68	BIRC5	17	78214186	78225636	+	3815	protein_coding	baculoviral IAP repeat containing 5 [Source:HGNC Symbol;Acc:HGNC:593]	-
ENSG00000140526	10963.4177455084	10378.0957912026	9960.14819493493	2540.52342897391	3221.4145474288	2502.15128101377	10433.887243882	2754.69641913882	1.92095546948456	3.54577232953237e-70	5.05052394624177e-68	ABHD2	15	89087459	89202360	+	10345	protein_coding	abhydrolase domain containing 2 [Source:HGNC Symbol;Acc:HGNC:18717]	-
ENSG00000163545	61.5251686865789	64.6406038628798	52.2168778657509	626.533485233413	488.982786426182	618.367510530225	59.4608834717366	577.96126072994	-3.28174	2.57407273500386e-69	3.64264721519085e-67	NUAK2	1	205302059	205321791	-	3441	protein_coding	NUAK family kinase 2 [Source:HGNC Symbol;Acc:HGNC:29558]	-
ENSG00000188596	2.75485829939906	8.43138311254954	5.3101909693984	597.517354699447	448.487317571011	639.01800253309	5.49881079378233	561.674224934516	-6.67868	4.1276995793403e-68	5.80354560855246e-66	CFAP54	12	96489571	96875555	+	12914	protein_coding	cilia and flagella associated protein 54 [Source:HGNC Symbol;Acc:HGNC:26456]	-
ENSG00000160326	65.1983130857776	60.8933224795245	40.7114640987211	661.997644774927	514.292454460663	741.123212991698	55.6010332213411	639.137770742429	-3.52466	1.40602972395512e-67	1.96420549834321e-65	SLC2A6	9	133471095	133479137	-	3540	protein_coding	solute carrier family 2 member 6 [Source:HGNC Symbol;Acc:HGNC:11011]	-
ENSG00000135655	1343.45256400694	1424.90374602087	1478.88818497745	4797.3335816157	5054.84689984663	4256.29585170155	1415.74816500176	4702.82544438796	-1.73207	1.66521060760042e-67	2.31146081346726e-65	USP15	12	62260338	62417431	+	19418	protein_coding	ubiquitin specific peptidase 15 [Source:HGNC Symbol;Acc:HGNC:12613]	-
ENSG00000164329	550.053373780011	566.776309232497	621.292343419613	2097.75877045561	2084.50425931989	1958.35	579.374008810707	2046.8726737935	-1.82071	2.19667754182458e-67	3.02988567525209e-65	TENT2	5	79612120	79686648	+	5508	protein_coding	terminal nucleotidyltransferase 2 [Source:HGNC Symbol;Acc:HGNC:26776]	-
ENSG00000144668	2006.45512806231	1759.34860948534	2016.10250471493	307.356049359787	451.524477735149	346.46936582584	1927.30208075419	368.449964306926	2.38548309743599	2.2267202654154e-67	3.05200721661621e-65	ITGA9	3	37452115	37823514	+	8277	protein_coding	integrin subunit alpha 9 [Source:HGNC Symbol;Acc:HGNC:6145]	-
ENSG00000126787	2262.65694990642	2446.97474333104	2434.72255946917	592.143997193157	714.745025293756	611.484013195937	2381.45141756888	639.45767856095	1.89607206596651	3.34719540929699e-67	4.55908934717558e-65	DLGAP5	14	55148112	55191678	-	3667	protein_coding	DLG associated protein 5 [Source:HGNC Symbol;Acc:HGNC:16864]	-
ENSG00000103260	3878.84048555387	3604.88469078785	3196.73496357784	1019.86325469384	1054.90696367719	970.573124134639	3560.15337997319	1015.11444750189	1.80991091888312	6.01269092483946e-67	8.13879337422525e-65	METRN	16	715115	719655	+	3692	protein_coding	meteorin, glial cell differentiation regulator [Source:HGNC Symbol;Acc:HGNC:14151]	-
ENSG00000134775	372.824156518672	293.224768247556	289.405407832213	83.8243770981238	78.9661642675821	76.8657202328851	318.484777532814	79.8854205328637	1.99477572598681	1.88229526604111e-23	5.61929599079917e-22	FHOD3	18	36297714	36780055	+	7965	protein_coding	formin homology 2 domain containing 3 [Source:HGNC Symbol;Acc:HGNC:26178]	-
ENSG00000163162	719.936302242953	743.835354596037	722.185971838183	2607.1530620519	2358.86106081367	2889.92163084534	728.652542892391	2618.64525123697	-1.84525	1.12014880687441e-65	1.49763208271252e-63	RNF149	2	101271219	101308701	-	4836	protein_coding	ring finger protein 149 [Source:HGNC Symbol;Acc:HGNC:23137]	-
ENSG00000100209	124.886909572757	136.77577049247	138.064965204358	838.243770981238	713.732638572377	944.186384353201	133.242548423195	832.054264635605	-2.64174	1.21518370140965e-65	1.61478648809881e-63	HSCB	22	28742031	28757515	+	1462	protein_coding	HscB mitochondrial iron-sulfur cluster cochaperone [Source:HGNC Symbol;Acc:HGNC:28913]	-
ENSG00000139263	370.987584319073	362.54947383963	303.565917083942	1451.88119819956	1375.83355435441	1509.78041532055	345.700991747548	1445.83172262484	-2.06469	1.76282008689596e-65	2.32831140325598e-63	LRIG3	12	58872149	58920522	-	5893	protein_coding	leucine rich repeats and immunoglobulin like domains 3 [Source:HGNC Symbol;Acc:HGNC:30991]	-
ENSG00000111665	1200.19993243819	1213.1823478613	1142.57609024889	267.593203813241	297.641696085502	289.106888040105	1185.31945684946	284.780595979616	2.05702612901061	1.83292676269598e-65	2.40632367105021e-63	CDCA3	12	6844793	6852066	-	5653	protein_coding	cell division cycle associated 3 [Source:HGNC Symbol;Acc:HGNC:14624]	-
ENSG00000144655	174.47435896194	177.995865709379	163.730888223117	1371.28083560521	943.544424325468	1593.52963288772	172.067037631479	1302.7849642728	-2.92017	3.25863173255702e-65	4.25241684716258e-63	CSRNP1	3	39141855	39154562	-	3214	protein_coding	cysteine and serine rich nuclear protein 1 [Source:HGNC Symbol;Acc:HGNC:14300]	-
ENSG00000099860	115.70404857476	113.355261846499	123.904455952629	718.955234341601	669.187622831689	848.96467122888	117.654588791296	745.70250946739	-2.66282	3.3114996383733e-65	4.29568521542079e-63	GADD45B	19	2476122	2478259	+	2138	protein_coding	growth arrest and DNA damage inducible beta [Source:HGNC Symbol;Acc:HGNC:4096]	-
ENSG00000078053	193.758367057734	210.784577813739	151.340442627854	1005.89252517749	940.507264161331	1085.29807970611	185.294462499776	1010.56595634831	-2.44824	9.17866970885521e-64	1.18361389920167e-61	AMPH	7	38383704	38631567	-	5636	protein_coding	amphiphysin [Source:HGNC Symbol;Acc:HGNC:471]	-
ENSG00000175197	230.489811049721	375.664958681374	292.945535145145	1662.51681244612	1626.90546125647	1900.99251381926	299.700101625413	1730.13826250728	-2.52959	1.30637463285197e-63	1.67469543374959e-61	DDIT3	12	57516588	57521737	-	1307	protein_coding	DNA damage inducible transcript 3 [Source:HGNC Symbol;Acc:HGNC:2726]	TF_bZIP
ENSG00000174808	33.9765856925884	42.1569155627477	48.6767505528187	427.719257500683	430.264356586185	447.427326728734	41.6034172693849	435.136980271867	-3.38491	1.95915767564558e-63	2.4968376155172e-61	BTC	4	74744759	74794686	-	2816	protein_coding	betacellulin [Source:HGNC Symbol;Acc:HGNC:1121]	-
ENSG00000047365	276.404116039705	216.405499888772	251.349039218191	1839.83761015369	1386.96980828958	1248.2075166176	248.052885048889	1491.67164502029	-2.58807	5.15297890120182e-63	6.52900402290065e-61	ARAP2	4	35948221	36244509	-	12428	protein_coding	ArfGAP with RhoGAP domain, ankyrin repeat and PH domain 2 [Source:HGNC Symbol;Acc:HGNC:16924]	-
ENSG00000237187	221.306950051724	216.405499888772	216.832797917101	1076.82084426051	937.470103997193	1221.82077683616	218.181749285866	1078.70390836462	-2.30505	9.42749248448918e-63	1.18759158216458e-60	NR2F1-AS1	5	93409359	93585648	-	7720	antisense	NR2F1 antisense RNA 1 [Source:HGNC Symbol;Acc:HGNC:48622]	-
ENSG00000115461	1830.14419690077	1412.72508152497	1560.3111131749	271.891889818273	335.100004776534	216.830166030079	1601.06013053355	274.607353541629	2.5408571398214	1.47762321624231e-62	1.85068061790624e-60	IGFBP5	2	216672105	216695525	-	6442	protein_coding	insulin like growth factor binding protein 5 [Source:HGNC Symbol;Acc:HGNC:5474]	-
ENSG00000067066	1776.88360311239	1904.55576309036	1966.54072233387	5146.60181952455	5249.22515035145	5312.91269251479	1882.66002951221	5236.24655413026	-1.47569	1.56531528006039e-62	1.94930947990606e-60	SP100	2	230415942	230544090	+	12618	protein_coding	SP100 nuclear antigen [Source:HGNC Symbol;Acc:HGNC:11206]	SAND
ENSG00000123610	452.715047201245	565.839488886658	464.64170982236	1822.64286613356	2051.09549751438	2149.94566740935	494.398748636754	2007.8946770191	-2.02225	2.42807129159487e-62	3.00653168509813e-60	TNFAIP6	2	151357592	151380048	+	1579	protein_coding	TNF alpha induced protein 6 [Source:HGNC Symbol;Acc:HGNC:11898]	-
ENSG00000151883	589.539676071398	625.795991020344	608.90189782435	1929.03534475811	1984.27797390335	1906.72876159784	608.079188305364	1940.0140267531	-1.67388	4.61248072818569e-62	5.67908432256218e-60	PARP8	5	50665899	50846522	+	10056	protein_coding	poly(ADP-ribose) polymerase family member 8 [Source:HGNC Symbol;Acc:HGNC:26124]	-
ENSG00000131620	500.465924390828	478.715196723646	425.700309380105	128.96058015096	126.548340172407	102.105210458609	468.29381016486	119.204710260659	1.97144452514031	5.13733579698274e-31	2.27095251569259e-29	ANO1	11	70078302	70189528	+	6021	protein_coding	anoctamin 1 [Source:HGNC Symbol;Acc:HGNC:21625]	-
ENSG00000154451	0.918286099799685	2.81046103751651	1.77006365646613	2186.95650506003	1531.74110944682	2018.01196850216	1.83293693126078	1912.23652766967	-10.0321	1.21079570694648e-61	1.47412686265277e-59	GBP5	1	89258950	89272804	-	8143	protein_coding	guanylate binding protein 5 [Source:HGNC Symbol;Acc:HGNC:19895]	-
ENSG00000162687	60.6068825867792	59.9565021336856	85.8480873386075	742.598007369277	597.308165613762	534.618292963052	68.8038240196908	624.841488648697	-3.18092	2.50941091681605e-61	3.03819956167623e-59	KCNT2	1	196225779	196609225	-	7100	protein_coding	potassium sodium-activated channel subfamily T member 2 [Source:HGNC Symbol;Acc:HGNC:18866]	-
ENSG00000130766	323.236707129489	253.878313722325	236.303498138229	1843.06162465747	1329.26376517097	2081.11069406647	271.139506330014	1751.1453612983	-2.69102	2.9812290459759e-61	3.58949859662723e-59	SESN2	1	28259527	28282491	+	3453	protein_coding	sestrin 2 [Source:HGNC Symbol;Acc:HGNC:20746]	-
ENSG00000171855	1.83657219959937	0.936820345838838	0.885031828233067	7975.1372108356	7441.04240213754	11839.6154149757	1.21947479122376	9085.2650093163	-12.8655	4.77123480904909e-61	5.71316045019817e-59	IFNB1	9	21077105	21077963	-	859	protein_coding	interferon beta 1 [Source:HGNC Symbol;Acc:HGNC:5434]	-
ENSG00000145365	223.143522251323	220.152781272127	201.787256837139	1125.18106181712	912.160435962711	1194.28678749901	215.02785345353	1077.20942842628	-2.32444	5.46928411236364e-61	6.51322998146125e-59	TIFA	4	112274542	112285903	-	4250	protein_coding	TRAF interacting protein with forkhead associated domain [Source:HGNC Symbol;Acc:HGNC:19075]	-
ENSG00000106105	2661.19311721949	2640.89655491968	2360.37988589759	7702.17064951607	7120.11581146032	8325.5900258216	2554.15651934559	7715.95882893266	-1.59499	5.9827837365687e-61	7.08602206364357e-59	GARS	7	30594681	30634033	+	4152	protein_coding	glycyl-tRNA synthetase [Source:HGNC Symbol;Acc:HGNC:4162]	-
ENSG00000128617	140.497773269352	130.218028071598	156.650633597253	35.4641595415139	37.4583086910325	40.1537344500146	142.455478312734	37.6920675608537	1.91960358277475	7.73075995396463e-13	9.89292141378456e-12	OPN1SW	7	128772491	128775790	-	1096	protein_coding	opsin 1, short wave sensitive [Source:HGNC Symbol;Acc:HGNC:1012]	-
ENSG00000196776	1494.96977047389	1603.83643207609	1724.92703322625	4567.35388034649	5200.63058772525	5129.35276360044	1607.91107859208	4965.77907722406	-1.62674	9.34422799638336e-61	1.09483204690958e-58	CD47	3	108043094	108091862	-	8225	protein_coding	CD47 molecule [Source:HGNC Symbol;Acc:HGNC:1682]	-
ENSG00000198604	1145.10276645021	1235.66603616143	1246.12481415216	4265.37118849299	3630.41878286602	3673.49307739848	1208.96453892126	3856.42768291916	-1.67346	1.146762959463e-60	1.33643877944263e-58	BAZ1A	14	34752731	34875647	-	7698	protein_coding	bromodomain adjacent to zinc finger domain 1A [Source:HGNC Symbol;Acc:HGNC:960]	-
ENSG00000163734	6.4280026985978	9.36820345838838	6.19522279763147	465.332760044713	311.815110184811	471.519567398743	7.33047631820588	416.222479209422	-5.83077	1.17192604345812e-60	1.35849916303632e-58	CXCL3	4	74036589	74038807	-	2219	protein_coding	C-X-C motif chemokine ligand 3 [Source:HGNC Symbol;Acc:HGNC:4604]	-
ENSG00000131016	9389.47537045178	8697.44009076777	9682.24820086975	2351.3812447525	3023.99913675984	2262.37612386939	9256.3878873631	2545.91883512725	1.86188364105662	2.87952042867429e-60	3.32028511651316e-58	AKAP12	6	151239999	151358557	+	8741	protein_coding	A-kinase anchoring protein 12 [Source:HGNC Symbol;Acc:HGNC:370]	-
ENSG00000134222	883.391228007297	919.957579613739	941.673865239983	210.635614246568	218.67553181792	204.210420917217	915.00755762034	211.173855660568	2.11465796955586	7.81015803352966e-60	8.95825126445852e-58	PSRC1	1	109279556	109283186	-	2855	protein_coding	proline and serine rich coiled-coil 1 [Source:HGNC Symbol;Acc:HGNC:24472]	-
ENSG00000115368	1390.28515509672	1449.26107501268	1324.8926468649	3940.82039511308	4091.05474109358	4572.93672907881	1388.14629232477	4201.60395509516	-1.59776	9.49948700819159e-60	1.08388649408125e-57	WDR75	2	189441433	189475565	+	5066	protein_coding	WD repeat domain 75 [Source:HGNC Symbol;Acc:HGNC:25725]	-
ENSG00000145779	240.590958147518	304.466612397622	305.335980740408	1263.81368547941	1338.37524566338	1668.10085400918	283.464517095183	1423.42992838399	-2.3276	9.86950194336642e-60	1.12023987422804e-57	TNFAIP8	5	119268692	119399688	+	9591	protein_coding	TNF alpha induced protein 8 [Source:HGNC Symbol;Acc:HGNC:17260]	-
ENSG00000162616	383.843589716268	503.072525715456	521.283746829276	2350.30657325124	1870.89066110887	2098.31943740219	469.4	2106.5055572541	-2.16566	4.30768779230643e-59	4.86411606516757e-57	DNAJB4	1	77979175	78017964	+	3783	protein_coding	DnaJ heat shock protein family (Hsp40) member B4 [Source:HGNC Symbol;Acc:HGNC:14886]	-
ENSG00000068489	1976.15168676892	1947.64949899894	1781.56907023316	483.602175566099	560.862243644109	572.477528301637	1901.79008533368	538.980649170615	1.81914640978572	7.80447268767656e-59	8.76715841662553e-57	PRR11	17	59155499	59204705	+	4080	protein_coding	proline rich 11 [Source:HGNC Symbol;Acc:HGNC:25619]	-
ENSG00000183741	3534.48319812899	3170.20005031863	3321.5244513587	1149.89850634606	1135.89790138753	1183.96154149757	3342.06923326877	1156.58598307705	1.53105964302517	8.68522597935818e-59	9.70651947528988e-57	CBX6	22	38861450	38872314	-	8030	protein_coding	chromobox 6 [Source:HGNC Symbol;Acc:HGNC:1556]	-
ENSG00000148848	2171.74662602626	2008.54282147847	1853.25664832004	406.225827475523	554.787923315833	491.022809845893	2011.18203194159	484.012186879083	2.05422361608943	1.0306712837618e-58	1.14599077995005e-56	ADAM12	10	126012381	126388455	-	9860	protein_coding	ADAM metallopeptidase domain 12 [Source:HGNC Symbol;Acc:HGNC:190]	-
ENSG00000062194	1483.95033727629	1710.63395150172	1641.73404137234	4503.94826177227	4705.57348097079	4531.63574507308	1612.10611005012	4580.38582927205	-1.50659	2.71426340636012e-58	3.00263667080234e-56	GPBP1	5	57173948	57264679	+	6472	protein_coding	GC-rich promoter binding protein 1 [Source:HGNC Symbol;Acc:HGNC:29520]	-
ENSG00000102921	782.379757029332	758.824480129459	667.313998487732	2396.51744780534	2326.46468572953	2653.58822236811	736.172745215508	2458.85678530099	-1.73992	4.19102600815696e-58	4.61288029271538e-56	N4BP1	16	48538726	48620148	-	7839	protein_coding	NEDD4 binding protein 1 [Source:HGNC Symbol;Acc:HGNC:29850]	-
ENSG00000159202	2783.32516849285	2644.64383630304	2770.1496223695	8861.74119937345	7482.5502577141	9586.41728755206	2732.70620905513	8643.56958154654	-1.66115	6.59210169851495e-58	7.21917951335359e-56	UBE2Z	17	48908369	48929056	+	5753	protein_coding	ubiquitin conjugating enzyme E2 Z [Source:HGNC Symbol;Acc:HGNC:25847]	-
ENSG00000141574	1159.8	1167.27815091519	1082.39392592904	3194.99837324003	3182.94385201639	3491.08039803984	1136.48914029708	3289.67420776542	-1.53334	8.26946846244294e-58	9.01082631010095e-56	SECTM1	17	82321024	82334074	-	2961	protein_coding	secreted and transmembrane 1 [Source:HGNC Symbol;Acc:HGNC:10707]	-
ENSG00000144596	4.59143049899843	0.936820345838838	4.42515914116533	658.773630271153	503.156200525491	570.183029190208	3.31780332866753	577.37095332895	-7.4309	1.74830297288841e-57	1.89556053174911e-55	GRIP2	3	14489111	14556075	-	11885	protein_coding	glutamate receptor interacting protein 2 [Source:HGNC Symbol;Acc:HGNC:23841]	-
ENSG00000165424	3248.89622109129	3093.38078195984	3104.6916534416	643.728229253541	935.445330554434	684.907984761678	3148.98955216424	754.693848189884	2.05982472767749	2.21306968332653e-57	2.38032255347921e-55	ZCCHC24	10	79382325	79445627	-	5051	protein_coding	zinc finger CCHC-type containing 24 [Source:HGNC Symbol;Acc:HGNC:26911]	-
ENSG00000146592	114.785762474961	119.913004267371	91.1582783080059	1104.76230329322	649.952275125484	926.97764101748	108.619015016779	893.897406478729	-3.04145	2.21725085282558e-57	2.38032255347921e-55	CREB5	7	28299321	28825894	+	11674	protein_coding	cAMP responsive element binding protein 5 [Source:HGNC Symbol;Acc:HGNC:16844]	TF_bZIP
ENSG00000163661	44.9960188901846	42.1569155627477	53.101909693984	458.884731037165	393.818434616531	411.862590501578	46.7516147156388	421.521918718425	-3.17061	2.43451120047528e-57	2.60075012705676e-55	PTX3	3	157436789	157443628	+	1940	protein_coding	pentraxin 3 [Source:HGNC Symbol;Acc:HGNC:9692]	-
ENSG00000130303	1326.92341421054	1377.12590838309	1858.56683928944	5629.12932358939	7188.95810851411	7090.00225431687	1520.87205396103	6636.02989547346	-2.1252	3.47637478209294e-57	3.69564076225129e-55	BST2	19	17402939	17405648	-	1119	protein_coding	bone marrow stromal cell antigen 2 [Source:HGNC Symbol;Acc:HGNC:1119]	-
ENSG00000167136	123.968623472957	103.987058388111	75.2277053998107	17.194744020128	43.5326290193081	22.9449911142941	101.06112908696	27.8907880512434	1.84927957492246	3.40840488522007e-07	2.28974622884097e-06	ENDOG	9	128818474	128822677	+	1172	protein_coding	endonuclease G [Source:HGNC Symbol;Acc:HGNC:3346]	-
ENSG00000124508	494.037921692231	503.072525715456	608.016865996117	2016.08	1847.60576651715	1858.54428025782	535.042437801268	1907.41126104499	-1.83339	1.5723609655195e-56	1.65538466287761e-54	BTN2A2	6	26383096	26394874	+	6398	protein_coding	butyrophilin subfamily 2 member A2 [Source:HGNC Symbol;Acc:HGNC:1137]	-
ENSG00000170581	3854.96504695908	3782.88055649723	4263.19831659868	11704.2473202009	10703.9648051429	13062.5834413676	3967.01464001833	11823.5985222371	-1.57541	1.83446868857563e-56	1.92204692933311e-54	STAT2	12	56341597	56360155	-	6109	protein_coding	signal transducer and activator of transcription 2 [Source:HGNC Symbol;Acc:HGNC:11363]	STAT
ENSG00000087586	2472.02618066075	2793.59827129141	2524.99580594894	806.003625943498	886.85076792823	783.571446553142	2596.87341930037	825.475280141624	1.65283903277649	2.08473315876157e-56	2.17380812099957e-54	AURKA	20	56369389	56392337	-	2928	protein_coding	aurora kinase A [Source:HGNC Symbol;Acc:HGNC:11393]	-
ENSG00000137962	471.080769197238	601.438662028534	480.572282730555	2261.10883864683	1905.31180963576	1925.08475448927	517.697237985443	2030.50180092395	-1.97207	1.44426293617011e-55	1.49880105561691e-53	ARHGAP29	1	94148988	94275068	-	15524	protein_coding	Rho GTPase activating protein 29 [Source:HGNC Symbol;Acc:HGNC:30207]	-
ENSG00000140451	481.181916295035	497.451603640423	554.03	52.6589035616419	59.7308165613762	80.3074689000292	510.887814803119	64.2323963410158	2.99672662379348	1.45627358032571e-55	1.5041028500492e-53	PIF1	15	64815632	64825668	-	4656	protein_coding	PIF1 5'-to-3' DNA helicase [Source:HGNC Symbol;Acc:HGNC:26220]	-
ENSG00000101255	476.590485796037	466.536532227741	364.633113232024	2205.22592058141	1801.0359773337	2747.66268593671	435.920043751934	2251.30819461728	-2.36867	1.85741450343716e-55	1.90936954119839e-53	TRIB3	20	362835	397559	+	3434	protein_coding	tribbles pseudokinase 3 [Source:HGNC Symbol;Acc:HGNC:16228]	-
ENSG00000125730	33.9765856925884	33.7255324501982	30.9761139881573	356.790938417655	329.025684448259	376.297854274423	32.892744043648	354.038159046779	-3.42827	2.12337967674105e-55	2.17252644578487e-53	C3	19	6677704	6730562	-	8328	protein_coding	complement C3 [Source:HGNC Symbol;Acc:HGNC:1318]	-
ENSG00000129195	1006.44156538045	1023.94463800185	970.879915571674	266.518532311984	251.071906902056	267.309146481526	1000.42203965133	261.633195231855	1.93551824750475	2.59154412608802e-55	2.6391365018615e-53	PIMREG	17	6444415	6451469	+	2823	protein_coding	PICALM interacting mitotic regulator [Source:HGNC Symbol;Acc:HGNC:25483]	-
ENSG00000166710	21756.0342764541	26263.7583955918	31065.5022028089	89392.2501461415	115171.138197547	104336.610844474	26361.7649582849	102966.666396054	-1.96565	3.61643603416399e-55	3.66572048802492e-53	B2M	15	44711487	44718877	+	6079	protein_coding	beta-2-microglobulin [Source:HGNC Symbol;Acc:HGNC:914]	-
ENSG00000186193	667.593994554371	584.575895803435	530.134065111607	66.6296330779959	90.102418202754	95.2217131243204	594.101318489804	83.9845881350234	2.82330097507457	8.15850560416407e-55	8.23140336257165e-53	SAPCD2	9	137062124	137070588	-	3848	protein_coding	suppressor APC domain containing 2 [Source:HGNC Symbol;Acc:HGNC:28055]	-
ENSG00000146232	337.010998626484	331.634402426949	353.127699464994	1578.69	1368.74684730476	2093.73043917933	340.591033506142	1680.38990727736	-2.30197	1.03956766581853e-54	1.04402295581489e-52	NFKBIE	6	44258166	44265788	-	2581	protein_coding	NFKB inhibitor epsilon [Source:HGNC Symbol;Acc:HGNC:7799]	-
ENSG00000113504	449.960188901846	438.431921852576	369.058272373189	1578.69	1462.89881239303	1772.50056357922	419.150127709204	1604.69727044008	-1.93685	1.09795070853671e-54	1.09759815555691e-52	SLC12A7	5	1050376	1112035	-	5984	protein_coding	solute carrier family 12 member 7 [Source:HGNC Symbol;Acc:HGNC:10915]	-
ENSG00000147003	12.8560053971956	14.9891255334214	4.42515914116533	365.388310427719	274.356801493779	437.102080727302	10.7567633572608	358.949064216267	-5.06969	1.44785754946665e-54	1.4407835422615e-52	CLTRN	X	15627318	15675012	-	2009	protein_coding	collectrin, amino acid transport regulator [Source:HGNC Symbol;Acc:HGNC:29437]	-
ENSG00000065060	413.228744909858	432.810999777543	356.667826777926	1819.41885162979	1408.22992943855	1817.24329625209	400.902523821776	1681.63069244014	-2.06861	1.55471789530777e-54	1.54008941329283e-52	UHRF1BP1	6	34792015	34883138	+	9908	protein_coding	UHRF1 binding protein 1 [Source:HGNC Symbol;Acc:HGNC:21216]	-
ENSG00000149503	2602.42280683231	2302.70441007186	2200.1891249874	767.315451898211	733.980372999962	673.435489204531	2368.43878063053	724.910438034234	1.70759345315412	1.9146161737763e-54	1.88801946946185e-52	INCENP	11	62123973	62153163	+	4473	protein_coding	inner centromere protein [Source:HGNC Symbol;Acc:HGNC:6058]	-
ENSG00000118985	289.260121436901	329.760761735271	265.50954846992	1181.06397988254	1081.22901843305	1200.02303527758	294.843477214031	1154.10534453106	-1.96919	4.21363770192778e-54	4.13638767739244e-52	ELL2	5	95885098	95962071	-	7328	protein_coding	elongation factor for RNA polymerase II 2 [Source:HGNC Symbol;Acc:HGNC:17064]	-
ENSG00000184014	1950.43967597453	1951.3967803823	1766.5235291532	5810.74880730199	5122.67681017904	6395.91627310947	1889.45332850334	5776.4472968635	-1.61214	6.99669599011697e-54	6.83762312612642e-52	DENND5A	11	9138825	9265390	-	8648	protein_coding	DENN domain containing 5A [Source:HGNC Symbol;Acc:HGNC:19344]	-
ENSG00000228409	103.766329277364	131.154848417437	137.179933376125	779.136838412049	614.51873987721	738.828713880269	124.033703690309	710.828097389842	-2.51786	1.03838054421146e-53	1.0102422857143e-51	CCT6P1	7	65751142	65763354	+	1670	transcribed_unprocessed_pseudogene	chaperonin containing TCP1 subunit 6 pseudogene 1 [Source:HGNC Symbol;Acc:HGNC:33094]	-
ENSG00000146950	1204.79136293719	1132.61579811915	808.919091005023	308.430720861045	308.777950020674	289.106888040105	1048.77541735379	302.105186307275	1.79493247034904	2.42822118437852e-31	1.08661651480824e-29	SHROOM2	X	9786456	9949443	+	8191	protein_coding	shroom family member 2 [Source:HGNC Symbol;Acc:HGNC:630]	-
ENSG00000071909	151.517206466948	121.786644959049	121.24936046793	33.3148165389979	44.5450157406873	36.7119857828705	131.517737297976	38.1906060208519	1.78134485956358	1.66070311875619e-10	1.67227902618113e-09	MYO3B	2	170178145	170655171	+	8236	protein_coding	myosin IIIB [Source:HGNC Symbol;Acc:HGNC:15576]	-
ENSG00000105327	45.9143049899843	84.3138311254954	62.8372598045477	741.523335868019	483.920852819285	632.134505198801	64.3551319733425	619.192897962035	-3.26706	3.11925437793582e-53	2.99462161490552e-51	BBC3	19	47220822	47232766	-	3180	protein_coding	BCL2 binding component 3 [Source:HGNC Symbol;Acc:HGNC:17868]	-
ENSG00000106948	64.280026985978	49.6514783294584	31.8611458163904	661.997644774927	421.152876093771	681.466236094534	48.5975503772756	588.205585654411	-3.59906	3.36234134827677e-53	3.21383793872787e-51	AKNA	9	114334156	114394405	-	10601	protein_coding	AT-hook transcription factor [Source:HGNC Symbol;Acc:HGNC:24108]	-
ENSG00000049249	2.75485829939906	0.936820345838838	1.77006365646613	1423.93973916685	859.51632645099	1552.22864888199	1.82058076723468	1278.56157149994	-9.45145	5.70808953052528e-53	5.43215699295796e-51	TNFRSF9	1	7915894	7943165	-	6331	protein_coding	TNF receptor superfamily member 9 [Source:HGNC Symbol;Acc:HGNC:11924]	-
ENSG00000138050	119.377192973959	152.701716371731	143.375156173757	755.494065384373	639.828407911691	792.74944299886	138.484688506482	729.357305431641	-2.39641	6.51203804775335e-53	6.17029761629081e-51	THUMPD2	2	39736060	39779267	-	3823	protein_coding	THUMP domain containing 2 [Source:HGNC Symbol;Acc:HGNC:14890]	-
ENSG00000112343	855.842645013307	984.598183476619	902.732464797728	2869.37290835885	2551.21453787573	2709.80345059813	914.391097762551	2710.13029894424	-1.56751	1.65569920183333e-52	1.55588811154332e-50	TRIM38	6	25962802	25991226	+	9413	protein_coding	tripartite motif containing 38 [Source:HGNC Symbol;Acc:HGNC:10059]	-
ENSG00000134057	5333.40566763657	6015.32344063118	4931.39734691465	1691.53294298009	1889.1136220937	1888.3727687064	5426.70881839413	1823.0064445934	1.57370857910396	1.65633938364635e-52	1.55588811154332e-50	CCNB1	5	69167010	69178245	+	2558	protein_coding	cyclin B1 [Source:HGNC Symbol;Acc:HGNC:1579]	-
ENSG00000128965	28.4668690937902	30.9150714126816	26.550954846992	538.410422130257	292.579762478606	460.047071841596	28.6442984511546	430.345752150153	-3.90938	2.87739951766094e-52	2.69129475057446e-50	CHAC1	15	40952962	40956519	+	2058	protein_coding	ChaC glutathione specific gamma-glutamylcyclotransferase 1 [Source:HGNC Symbol;Acc:HGNC:28680]	-
ENSG00000134470	7.34628879839748	1.87364069167768	1.77006365646613	436.316629510747	373.570700188946	502.49530540304	3.6633310488471	437.460878367578	-6.90324	4.65700244538851e-52	4.33718180736546e-50	IL15RA	10	5943639	5978187	-	3634	protein_coding	interleukin 15 receptor subunit alpha [Source:HGNC Symbol;Acc:HGNC:5978]	-
ENSG00000165030	180.902361660538	175.185404671863	195.592034039508	734.000635359213	783.587322347546	852.406419896024	183.893266790636	789.998125867594	-2.10217	8.1221607915327e-52	7.5321808565903e-50	NFIL3	9	91409045	91423862	-	2085	protein_coding	nuclear factor, interleukin 3 regulated [Source:HGNC Symbol;Acc:HGNC:7787]	TF_bZIP
ENSG00000107957	4434.40357593268	4319.67861466288	3994.14864081583	1647.47141142851	1627.91784797785	1526.98915865627	4249.41027713713	1600.79280602088	1.40822866812252	8.71681216318401e-52	8.04938506238428e-50	SH3PXD2A	10	103594027	103855543	-	11756	protein_coding	SH3 and PX domains 2A [Source:HGNC Symbol;Acc:HGNC:23664]	-
ENSG00000138685	550.053373780011	578.954973728402	627.487566217244	2410.48817732169	1942.7701183268	1909.02326070927	585.498637908552	2087.42718545258	-1.83384	1.33911240088956e-51	1.23136187985595e-49	FGF2	4	122826708	122898236	+	6775	protein_coding	fibroblast growth factor 2 [Source:HGNC Symbol;Acc:HGNC:3676]	-
ENSG00000213347	531.687651784018	515.251190211361	508.893301234013	88.1230631031558	98.201511973788	80.3074689000292	518.610714409797	88.8773479923244	2.54189206670474	2.68327206853894e-51	2.45699782309534e-49	MXD3	5	177301461	177312757	-	5154	protein_coding	MAX dimerization protein 3 [Source:HGNC Symbol;Acc:HGNC:14008]	bHLH
ENSG00000229644	250.692105245314	281.98292409749	248.693943733492	1019.86325469384	933.420557111676	964.836876356065	260.456324358765	972.70689605386	-1.90131	3.83794572167315e-51	3.49959628085452e-49	NAMPTP1	10	36521721	36524234	-	2514	processed_pseudogene	nicotinamide phosphoribosyltransferase pseudogene 1 [Source:HGNC Symbol;Acc:HGNC:17633]	-
ENSG00000150630	46.8325910897839	46.8410172919419	38.9414004422549	392.255097959169	355.347739204119	511.673301848758	44.2050029413269	419.758713004015	-3.24739	4.74208485336389e-51	4.30601063372331e-49	VEGFC	4	176683538	176792727	-	2420	protein_coding	vascular endothelial growth factor C [Source:HGNC Symbol;Acc:HGNC:12682]	-
ENSG00000143061	4515.21275271505	4105.14675546579	3974.6779405947	1310.0245600335	1456.82449206475	1565.99564355057	4198.34581625851	1444.28156521627	1.53968264377654	6.03568871077014e-51	5.45791552173501e-49	IGSF3	1	116574399	116667755	-	7400	protein_coding	immunoglobulin superfamily member 3 [Source:HGNC Symbol;Acc:HGNC:5950]	-
ENSG00000118257	8462.9246957539	8007.94031623039	7574.10238601859	3165.98224270606	3340.87618055155	3199.67901088831	8014.98913266762	3235.51247804864	1.30861083621864	9.10570669690096e-51	8.20002752254391e-49	NRP2	2	205681990	205798133	+	13896	protein_coding	neuropilin 2 [Source:HGNC Symbol;Acc:HGNC:8005]	-
ENSG00000130589	7851.34615328731	7338.11376895562	5093.3581714813	26994.6734400997	25702.4740823766	32446.5119347232	6760.93936457474	28381.2198190665	-2.06967	1.00306188433764e-50	8.99577269356795e-49	HELZ2	20	63558086	63574239	-	12066	protein_coding	helicase with zinc finger 2 [Source:HGNC Symbol;Acc:HGNC:30021]	-
ENSG00000162645	884.309514107097	854.38015540502	1018.67163429626	2757.60707222802	3355.04959465086	2852.06239550675	919.120434602792	2988.23968746188	-1.7009	2.07909362002903e-50	1.85695439595462e-48	GBP2	1	89106132	89150456	-	6276	protein_coding	guanylate binding protein 2 [Source:HGNC Symbol;Acc:HGNC:4183]	-
ENSG00000133321	28.4668690937902	16.8627662250991	25.6659230187589	308.430720861045	288.530215593088	328.113372934405	23.6651861125494	308.358103129513	-3.70062	2.8316420302944e-50	2.5187744802533e-48	RARRES3	11	63536809	63546462	+	1299	protein_coding	retinoic acid receptor responder 3 [Source:HGNC Symbol;Acc:HGNC:9869]	-
ENSG00000102786	631.780836662183	668.88972692893	669.969093972432	2336.33584373489	1871.90304783025	2137.32592229649	656.879885854515	2115.18827128721	-1.68685	2.91684723569942e-50	2.5840183661625e-48	INTS6	13	51354077	51454264	-	25509	protein_coding	integrator complex subunit 6 [Source:HGNC Symbol;Acc:HGNC:14879]	-
ENSG00000133026	6737.46511423029	6348.8314837498	6239.47438904312	1967.72351880339	2439.85199852401	1866.57502714782	6441.92366234107	2091.38351482508	1.62255165204449	7.48526243944931e-50	6.60430462926797e-48	MYH10	17	8474205	8630761	-	9011	protein_coding	myosin heavy chain 10 [Source:HGNC Symbol;Acc:HGNC:7568]	-
ENSG00000221914	832.885492518314	813.160060188111	785.02323164273	2125.70022948832	2293.05592392402	2366.77583343943	810.356261449719	2261.84399561726	-1.48088	1.77508622287715e-49	1.5598570183533e-47	PPP2R2A	8	26291491	26372680	+	7865	protein_coding	protein phosphatase 2 regulatory subunit Balpha [Source:HGNC Symbol;Acc:HGNC:9304]	-
ENSG00000079332	1506.90748977128	1622.57283899287	1734.66238333681	4178.3227968911	4159.89703814737	4350.37031527015	1621.38090403365	4229.53005010287	-1.38311	2.32165411454459e-49	2.03196016539238e-47	SAR1A	10	70147289	70170523	-	6914	protein_coding	secretion associated Ras related GTPase 1A [Source:HGNC Symbol;Acc:HGNC:10534]	-
ENSG00000082074	62.4434547863786	58.0828614420079	76.1127372280438	437.391301012005	474.809372326872	409.568091390149	65.5463511521434	440.589588243009	-2.74762	2.84163763173841e-49	2.47711235633901e-47	FYB1	5	39105255	39274528	-	8850	protein_coding	FYN binding protein 1 [Source:HGNC Symbol;Acc:HGNC:4036]	-
ENSG00000142089	5163.52273917363	5384.84334788164	5636.7677140164	12227.6123413135	12705.4533533097	12859.5202700061	5395.04460035722	12597.5286548764	-1.2234	3.00682793094063e-49	2.61066936649359e-47	IFITM3	11	319669	327537	-	1348	protein_coding	interferon induced transmembrane protein 3 [Source:HGNC Symbol;Acc:HGNC:5414]	-
ENSG00000117650	1282.84568142016	1328.41125039947	1299.22672384614	379.359039944073	406.979461994462	315.493627821543	1303.49455188859	367.277376586693	1.82560699945895	3.22622712447553e-49	2.79004633824187e-47	NEK2	1	211658657	211675630	-	3095	protein_coding	NIMA related kinase 2 [Source:HGNC Symbol;Acc:HGNC:7745]	-
ENSG00000071575	5607.05492537688	5412.94795825681	5041.14129361555	1634.57535341341	2055.14504439989	1839.04103781067	5353.71472574974	1842.92047854133	1.5382829325367	3.68799182432794e-49	3.1767749338964e-47	TRIB2	2	12716889	12742734	+	4588	protein_coding	tribbles pseudokinase 2 [Source:HGNC Symbol;Acc:HGNC:30809]	-
ENSG00000131747	12537.3601205651	13203.5459542526	13083.4255167694	3758.12623989922	4476.77408193908	3270.80848334262	12941.4438638624	3835.23626839364	1.75431235242352	4.43301745528372e-57	4.68974511665039e-55	TOP2A	17	40388516	40417950	-	6437	protein_coding	DNA topoisomerase II alpha [Source:HGNC Symbol;Acc:HGNC:11989]	-
ENSG00000135148	503.220782690227	579.891794074241	615.097120621982	1844.13629615872	1748.39186782198	2073.07994717647	566.069899128817	1888.53603705239	-1.73771	5.98474549111801e-49	5.11472778384058e-47	TRAFD1	12	112125501	112153609	+	3940	protein_coding	TRAF-type zinc finger domain containing 1 [Source:HGNC Symbol;Acc:HGNC:24808]	-
ENSG00000101447	2180.01120092445	2347.67178667213	2055.92893698541	698.536475817699	731.955599557203	795.043942110289	2194.54	741.845339161731	1.56507474817625	1.12107478943776e-48	9.54358706492853e-47	FAM83D	20	38926312	38953106	+	2475	protein_coding	family with sequence similarity 83 member D [Source:HGNC Symbol;Acc:HGNC:16122]	-
ENSG00000115919	31.2217273931893	34.662352796037	45.1366232398864	341.745537400043	343.199098547568	330.407872045834	37.0069011430376	338.450835997815	-3.19076	1.19749992584813e-48	1.0154519799225e-46	KYNU	2	142877498	143055832	+	17600	protein_coding	kynureninase [Source:HGNC Symbol;Acc:HGNC:6469]	-
ENSG00000102531	1870.54878529196	1681.59252078071	1763.8684336685	6481.34382408699	5613.68437004798	4803.53388977746	1772.00324658039	5632.85402797081	-1.66856	1.34856511669883e-48	1.13911936388441e-46	FNDC3A	13	48975912	49209779	+	7698	protein_coding	fibronectin type III domain containing 3A [Source:HGNC Symbol;Acc:HGNC:20296]	-
ENSG00000173402	13351.8798910874	12187.0958790174	10572.5902200722	3760.27558290173	4371.48586291564	4245.97060570012	12037.1886633924	4125.91068383916	1.54466940775411	2.20080460763391e-48	1.85181987699482e-46	DAG1	3	49468703	49535618	+	6923	protein_coding	dystroglycan 1 [Source:HGNC Symbol;Acc:HGNC:2666]	-
ENSG00000132109	509.648785388825	482.462478107002	409.76973647191	1503.46543025994	1558.06316420268	1756.43906979921	467.293666655912	1605.98922142061	-1.78123	2.90082117239355e-48	2.42656977751912e-46	TRIM21	11	4384897	4393696	-	1929	protein_coding	tripartite motif containing 21 [Source:HGNC Symbol;Acc:HGNC:11312]	-
ENSG00000120539	836.558636917513	772.876785317041	731.921321948746	2118.17752897951	2279.89489654609	2203.86639652794	780.452	2200.64627401785	-1.49576	2.90613826427059e-48	2.42656977751912e-46	MASTL	10	27154824	27186924	+	3631	protein_coding	microtubule associated serine/threonine kinase like [Source:HGNC Symbol;Acc:HGNC:19042]	-
ENSG00000136147	215.797233452926	190.174530205284	222.143	812.451654951046	782.574935626166	870.76241278746	209.37158418157	821.929667788224	-1.972	3.1164079029281e-48	2.59220906215695e-46	PHF11	13	49495610	49528987	+	4841	protein_coding	PHD finger protein 11 [Source:HGNC Symbol;Acc:HGNC:17024]	-
ENSG00000070404	147.844062067749	113.355261846499	106.203819387968	689.939103807635	595.283392171004	799.632940333148	122.467714434072	694.951812103929	-2.50426	4.28518194127465e-48	3.55083536297332e-46	FSTL3	19	676365	683399	+	3067	protein_coding	follistatin like 3 [Source:HGNC Symbol;Acc:HGNC:3973]	-
ENSG00000153147	2219.49750321584	2065.68886257464	2260.37128930725	5658.14545412336	5569.1393543073	5143.11975826901	2181.85255169924	5456.80152223322	-1.3225	4.40356443973334e-48	3.63510908466321e-46	SMARCA5	4	143513463	143557486	+	8385	protein_coding	SWI/SNF related, matrix associated, actin dependent regulator of chromatin, subfamily a, member 5 [Source:HGNC Symbol;Acc:HGNC:11101]	-
ENSG00000154265	577.601956774002	563.029027849142	769.977690562768	3116.54735364819	2454.02541262332	2344.97809188085	636.869558395304	2638.51695271746	-2.05024	5.15225541818021e-48	4.23709820107174e-46	ABCA5	17	69244311	69327244	-	13158	protein_coding	ATP binding cassette subfamily A member 5 [Source:HGNC Symbol;Acc:HGNC:35]	-
ENSG00000154447	279.158974339104	284.793385135007	269.049675782852	1128.4050763209	913.172822684091	1065.79483725896	277.667345085654	1035.79091208798	-1.8991	7.16703731133112e-48	5.87185128292628e-46	SH3RF1	4	169094256	169271105	-	5624	protein_coding	SH3 domain containing ring finger 1 [Source:HGNC Symbol;Acc:HGNC:17650]	-
ENSG00000159403	1005.52327928066	1001.46094970172	1260.28532340389	3218.6411462677	3989.81606895566	3722.82480829421	1089.08985079542	3643.76067450586	-1.74208	7.46354811286285e-48	6.09187655519176e-46	C1R	12	7080199	7092607	-	5885	protein_coding	complement C1r [Source:HGNC Symbol;Acc:HGNC:1246]	-
ENSG00000106366	87.2371794809701	88.0611125088508	50.4468142092848	601.816040704479	486.958012983423	556.416034521631	75.2483687330352	548.396696069844	-2.86792	7.65874251228059e-48	6.22787222276608e-46	SERPINE1	7	101127089	101139266	+	3190	protein_coding	serpin family E member 1 [Source:HGNC Symbol;Acc:HGNC:8583]	-
ENSG00000274070	70.7080296845757	46.8410172919419	48.6767505528187	7.52270050880599	14.1734140993096	28.6812388928676	55.4085991764454	16.7924511669944	1.7319890804061	0.000179886937067054	0.000766127813074518	CASTOR2	7	74964818	75024798	+	1363	protein_coding	cytosolic arginine sensor for mTORC1 subunit 2 [Source:HGNC Symbol;Acc:HGNC:37073]	-
ENSG00000148773	11858.7466928131	11219.3604617659	10003.5147545184	4296.53666202948	4162.93419831151	3665.46233050848	11027.2073030325	4041.64439694982	1.44789127010905	1.17727330221038e-47	9.50233965743363e-46	MKI67	10	128096659	128126385	-	12807	protein_coding	marker of proliferation Ki-67 [Source:HGNC Symbol;Acc:HGNC:7107]	-
ENSG00000150893	6303.11578902504	5783.92881520898	4888.91581915946	1510.98813076875	1843.55621963163	1311.30624218191	5658.6534744645	1555.28353086076	1.86266682094061	2.73012760970743e-47	2.19548601469941e-45	FREM2	13	38687129	38887131	+	16223	protein_coding	FRAS1 related extracellular matrix protein 2 [Source:HGNC Symbol;Acc:HGNC:25396]	-
ENSG00000166401	328.746423728287	300.719331014267	261.969421156988	1087.56755927309	1046.80786990615	1256.2382635076	297.145058633181	1130.20456422895	-1.92737	3.18448561250832e-47	2.55145202034536e-45	SERPINB8	18	63969925	64019779	+	5868	protein_coding	serpin family B member 8 [Source:HGNC Symbol;Acc:HGNC:8952]	-
ENSG00000124226	1799.84075560738	1916.73442758626	1869.18722122824	4795.18423861319	5042.69825919008	5996.67342772075	1861.92080147396	5278.18530850801	-1.50311	3.54011240968325e-47	2.82599522872627e-45	RNF114	20	49936336	49953892	+	4344	protein_coding	ring finger protein 114 [Source:HGNC Symbol;Acc:HGNC:13094]	-
ENSG00000143126	2840.25890668043	2437.60653987266	2496.67478744548	810.30231194853	949.618744653744	835.197676560304	2591.51341133285	865.039577720859	1.58242934025331	4.30559240500349e-47	3.42451734606719e-45	CELSR2	1	109250019	109275750	+	12349	protein_coding	cadherin EGF LAG seven-pass G-type receptor 2 [Source:HGNC Symbol;Acc:HGNC:3231]	-
ENSG00000005513	350.78529012348	308.213893780978	241.613689107627	69.8536475817699	111.362539351718	92.927214012891	300.204291004028	91.3811336487931	1.71390263631392	5.76255030621607e-15	8.93831023653857e-14	SOX8	16	981808	986979	+	4432	protein_coding	SRY-box 8 [Source:HGNC Symbol;Acc:HGNC:11203]	HMG
ENSG00000183397	710.753441244956	676.384289695641	573.500624695027	245.025102286824	214.625984932403	157.173189132914	653.546118545208	205.60809211738	1.66615625243475	4.53946510269627e-23	1.32434488598474e-21	C19orf71	19	3539154	3544030	+	674	protein_coding	chromosome 19 open reading frame 71 [Source:HGNC Symbol;Acc:HGNC:34496]	-
ENSG00000008517	3.67314439919874	1.87364069167768	2.6550954846992	479.303489561067	371.545926746188	570.183029190208	2.73396019185854	473.677481832487	-7.43341	7.00762045965186e-47	5.51325172119831e-45	IL32	16	3065297	3082192	+	3209	protein_coding	interleukin 32 [Source:HGNC Symbol;Acc:HGNC:16830]	-
ENSG00000156970	1982.57968946752	2135.95038851255	2021.41269568432	639.429543248509	766.376748084098	669.993740537387	2046.64759122147	691.933343956665	1.56383004951858	7.74973705919833e-47	6.07518056586724e-45	BUB1B	15	40161023	40221136	+	4476	protein_coding	BUB1 mitotic checkpoint serine/threonine kinase B [Source:HGNC Symbol;Acc:HGNC:1149]	-
ENSG00000162512	10470.298109916	9430.97042155958	9396.38292035047	3659.25646178348	4166.98374519703	3827.22451786425	9765.88381727535	3884.48824161492	1.32991009990198	7.87593770514913e-47	6.15198245191094e-45	SDC3	1	30869467	30908761	-	7067	protein_coding	syndecan 3 [Source:HGNC Symbol;Acc:HGNC:10660]	-
ENSG00000105825	1627.20296884504	1622.57283899287	1435.52162539403	4724.25591953016	4094.09190125772	5249.81396695048	1561.76581107731	4689.38726257945	-1.58614	9.4997576604379e-47	7.3938649533544e-45	TFPI2	7	93885396	93890991	-	2682	protein_coding	tissue factor pathway inhibitor 2 [Source:HGNC Symbol;Acc:HGNC:11761]	-
ENSG00000185947	190.085222658535	207.974116776222	169.041079192516	1193.96003789764	844.330525630301	837.492175671733	189.033472875758	958.59424639989	-2.34298	1.10791473781636e-46	8.59245049154158e-45	ZNF267	16	31873758	31917357	+	6333	protein_coding	zinc finger protein 267 [Source:HGNC Symbol;Acc:HGNC:13060]	zf-C2H2
ENSG00000164951	849.414642314709	845.011951946632	909.812719423593	2615.75043406197	2247.49852146195	2411.51856611231	868.079771228311	2424.92250721208	-1.48178	1.43742421157662e-46	1.110843469606e-44	PDP1	8	93857807	93926066	+	5603	protein_coding	pyruvate dehyrogenase phosphatase catalytic subunit 1 [Source:HGNC Symbol;Acc:HGNC:9279]	-
ENSG00000075218	3407.75971635663	3183.31553516037	2724.12796730138	1016.63924019007	870.652580386162	1053.1750921461	3105.06773960613	980.155637574108	1.66406467083903	2.13619468532737e-46	1.64502087552436e-44	GTSE1	22	46296741	46330810	+	4242	protein_coding	G2 and S-phase expressed 1 [Source:HGNC Symbol;Acc:HGNC:13698]	-
ENSG00000139192	327.828137628488	268.867439255746	319.496489992137	1049.95405672906	1039.7211628565	1156.42755216042	305.397355625457	1082.03425724866	-1.82422	2.73351154654511e-46	2.0975851103471e-44	TAPBPL	12	6451690	6466517	+	3188	protein_coding	TAP binding protein like [Source:HGNC Symbol;Acc:HGNC:30683]	-
ENSG00000053747	10.1011470977965	17.7995865709379	30.9761139881573	376.135025440299	273.344	331.555121601549	19.6256158856306	327.011520604749	-4.0516	3.84174976822564e-46	2.93765798943654e-44	LAMA3	18	23689443	23956222	+	14678	protein_coding	laminin subunit alpha 3 [Source:HGNC Symbol;Acc:HGNC:6483]	-
ENSG00000087510	3116.66302272013	2987.52008288005	2635.62478447807	976.87639464352	1087.30333876132	1045.14434525609	2913.26929669275	1036.44135955365	1.49078159659062	5.16700789963635e-46	3.93722388660052e-44	TFAP2C	20	56629302	56639283	+	3005	protein_coding	transcription factor AP-2 gamma [Source:HGNC Symbol;Acc:HGNC:11744]	AP-2
ENSG00000095739	4728.25512786858	4804.01473346156	4498.61678290868	1570.09506333794	1891.13839553645	1819.53779536352	4676.96221474627	1760.25708474597	1.40967570544195	6.88779767625978e-46	5.23016636789998e-44	BAMBI	10	28677342	28682939	+	2314	protein_coding	BMP and activin membrane bound inhibitor [Source:HGNC Symbol;Acc:HGNC:30251]	-
ENSG00000059758	508.730499289026	517.124830903039	489.422601012886	1395.99828013414	1483.14654682061	1454.71243664624	505.092643734983	1444.62	-1.51628	1.28300073193473e-45	9.70848435800468e-44	CDK17	12	96278261	96400560	-	6547	protein_coding	cyclin dependent kinase 17 [Source:HGNC Symbol;Acc:HGNC:8750]	-
ENSG00000100226	1248.86909572757	1215.05598855297	1061.15316205145	3244.4332622979	3125.23780889777	3666.60958006419	1175.02608211066	3345.42688375329	-1.50949	2.43520401520641e-45	1.83634605894094e-43	GTPBP1	22	38705723	38738299	+	8166	protein_coding	GTP binding protein 1 [Source:HGNC Symbol;Acc:HGNC:4669]	-
ENSG00000185022	539.033940582415	522.745752978072	484.997441871721	1923.66198725182	1611.71966043578	2362.18683521657	515.592378477402	1965.85616096806	-1.93051	2.64403221419945e-45	1.98694462220857e-43	MAFF	22	38200767	38216511	+	5615	protein_coding	MAF bZIP transcription factor F [Source:HGNC Symbol;Acc:HGNC:6780]	TF_bZIP
ENSG00000101187	235.081241548719	269.804259601585	212.407638775936	68.7789760805119	90.102418202754	66.5404742314528	239.097713308747	75.1406228382395	1.66614375373996	1.98418626555345e-14	2.93161839221739e-13	SLCO4A1	20	62642445	62685785	+	4051	protein_coding	solute carrier organic anion transporter family member 4A1 [Source:HGNC Symbol;Acc:HGNC:10953]	-
ENSG00000133818	337.929284726284	413.137772514928	280.555089549882	1285.30711550457	1308	1404.2334561948	343.874048930365	1332.51473857379	-1.95499	4.0501504905999e-45	3.02277156306999e-43	RRAS2	11	14277926	14364506	-	3453	protein_coding	RAS related 2 [Source:HGNC Symbol;Acc:HGNC:17271]	-
ENSG00000136052	80.8091767823723	90.8715735463673	88.5031828233067	494.348890578679	422.165262815151	538.060041630196	86.7279777173488	484.858065008008	-2.48216	4.69305666087982e-45	3.49064108568443e-43	SLC41A2	12	104802553	104958744	-	5151	protein_coding	solute carrier family 41 member 2 [Source:HGNC Symbol;Acc:HGNC:31045]	-
ENSG00000180817	887.064372406496	1080.15385875218	1011.5913796704	2895.16502438905	2985.52844134743	3684.96557295563	992.936536943024	3188.55301289737	-1.68294	7.41619326631396e-45	5.49731632152313e-43	PPA1	10	70202830	70233911	-	5171	protein_coding	pyrophosphatase (inorganic) 1 [Source:HGNC Symbol;Acc:HGNC:9226]	-
ENSG00000182481	10245.3180154651	10666.636457721	9915.89660352328	3809.7104719596	4404.89462472115	4385.93505149731	10275.9503589031	4200.18004939269	1.29073703035029	8.22579684166907e-45	6.07677256171166e-43	KPNA2	17	68035519	68046842	+	3140	protein_coding	karyopherin subunit alpha 2 [Source:HGNC Symbol;Acc:HGNC:6395]	-
ENSG00000198929	82.6457489819717	77.7560887046235	92.928341964472	32.2401450377399	28.3468281986192	19.5032	84.4433932170224	26.6967385611697	1.65742456187985	7.68790409135557e-07	4.91038962083564e-06	NOS1AP	1	162069774	162370475	+	7771	protein_coding	nitric oxide synthase 1 adaptor protein [Source:HGNC Symbol;Acc:HGNC:16859]	-
ENSG00000188897	11.9377192973959	11.2418441500661	14.1605092517291	243.950430785566	212.601211489644	299.432134041538	12.4466908997303	251.994592105582	-4.33589	1.68089025702892e-44	1.23338859836469e-42	AC099489.1	16	11359845	11527245	-	12027	protein_coding	vitellogenin [Source:NCBI gene;Acc:400499]	-
ENSG00000086065	1620.77496614644	1905.4925834362	1859.45187111767	4429.79592818547	5092.30520853767	5163.77025027188	1795.2398069001	4895.29046233167	-1.4472	2.38080528737067e-44	1.74110367878084e-42	CHMP5	9	33264879	33282069	+	2390	protein_coding	charged multivesicular body protein 5 [Source:HGNC Symbol;Acc:HGNC:26942]	-
ENSG00000128872	652.901416957576	627.669631712021	746.081831200475	199.888899233988	270.307254608262	178.970930691494	675.550959956691	216.389028177914	1.63969406225848	1.65528490165357e-23	4.97205992643037e-22	TMOD2	15	51751561	51816368	+	11636	protein_coding	tropomodulin 2 [Source:HGNC Symbol;Acc:HGNC:11872]	-
ENSG00000121690	950.426113292674	1006.14505143091	1029.29201623506	2737.18831370412	2593.73478017366	2432.16905811517	995.287726986214	2587.69738399765	-1.37854	5.20667692043497e-44	3.78230367090131e-42	DEPDC7	11	33015864	33033582	+	3326	protein_coding	DEP domain containing 7 [Source:HGNC Symbol;Acc:HGNC:29899]	-
ENSG00000158008	8323.34520858435	7522.66737708587	5855.37057558997	1624.90330990209	2253.57284179023	1954.91324293785	7233.79438708673	1944.46313154339	1.89517160035754	6.38088176289342e-44	4.61988558999124e-42	EXTL1	1	26019884	26036464	+	4537	protein_coding	exostosin like glycosyltransferase 1 [Source:HGNC Symbol;Acc:HGNC:3515]	-
ENSG00000137496	106.521187576763	101.176597350594	71.6875780868784	470.706117551003	555.800310037213	571.330278745922	93.1284543380788	532.612235444713	-2.51743	6.43194538223574e-44	4.64143661308157e-42	IL18BP	11	71998541	72005715	+	4323	protein_coding	interleukin 18 binding protein [Source:HGNC Symbol;Acc:HGNC:5987]	-
ENSG00000153879	357.213292822078	415.011413206605	360.207954090858	1345.48871957501	1129.82358105925	1361.78522263335	377.47755337318	1279.03250775587	-1.76052	6.55315497108284e-44	4.71329723712239e-42	CEBPG	19	33373330	33382686	+	4411	protein_coding	CCAAT enhancer binding protein gamma [Source:HGNC Symbol;Acc:HGNC:1837]	C/EBP
ENSG00000162063	1238.76794862978	1132.61579811915	1024.86685709389	291.235976840917	342.186711826189	337.291369380123	1132.08353461427	323.57135268241	1.8066341121155	6.8297786951258e-44	4.89609760206831e-42	CCNF	16	2429394	2458854	+	6309	protein_coding	cyclin F [Source:HGNC Symbol;Acc:HGNC:1591]	-
ENSG00000185507	1032.15357617485	1064.22791287292	670.854125800665	3592.62682870549	3681.03811893498	4647.50795020026	922.411871616143	3973.72429928024	-2.10725	1.05917711038545e-43	7.56808090709184e-42	IRF7	11	612553	615999	-	2628	protein_coding	interferon regulatory factor 7 [Source:HGNC Symbol;Acc:HGNC:6122]	IRF
ENSG00000140598	469.244196997639	427.19007770251	376.138526999053	1754.93856155431	1374.82116763303	1416.85320130766	424.190933899734	1515.53764349833	-1.83735	1.6984236773441e-43	1.20959958171111e-41	EFL1	15	82130230	82262763	-	4740	protein_coding	elongation factor like GTPase 1 [Source:HGNC Symbol;Acc:HGNC:25789]	-
ENSG00000100234	24706.4875151105	24931.599863809	21394.7594157062	8265.29851617526	9880.89440066156	9363.85087374341	23677.6155982086	9170.01459686008	1.36849160704873	4.11645002930045e-43	2.92214317552263e-41	TIMP3	22	32801701	32863043	+	4603	protein_coding	TIMP metallopeptidase inhibitor 3 [Source:HGNC Symbol;Acc:HGNC:11822]	-
ENSG00000174485	564.745951376806	620.175068945311	610.671961480816	2494.31255441981	2029.83537636541	1751.85007157635	598.530993934311	2091.99933412053	-1.80558	4.72943126831553e-43	3.34637972825976e-41	DENND4A	15	65658046	65792293	-	10623	protein_coding	DENN domain containing 4A [Source:HGNC Symbol;Acc:HGNC:24321]	-
ENSG00000164308	532.605937883817	489.957040873712	523.053810485742	1527.10820328761	1445.68823812958	1393.90821019336	515.205596414424	1455.56821720352	-1.49833	5.52324448623147e-43	3.89540670189134e-41	ERAP2	5	96875939	96919716	+	7422	protein_coding	endoplasmic reticulum aminopeptidase 2 [Source:HGNC Symbol;Acc:HGNC:29499]	-
ENSG00000205336	3490.4054653386	3149.59000271017	3214.4356001425	1182.1386513838	1348.49911287717	1113.97931859898	3284.81035606376	1214.87236095332	1.43438348333472	8.1224306106133e-43	5.71006871926115e-41	ADGRG1	16	57610652	57665580	+	8659	protein_coding	adhesion G protein-coupled receptor G1 [Source:HGNC Symbol;Acc:HGNC:4512]	-
ENSG00000140848	885.227800206896	816.907341571467	720.415908181716	2709.24685467141	2200.92873227851	2805.02516372245	807.51701665336	2571.73358355746	-1.6711	9.10430069983936e-43	6.3797435740064e-41	CPNE2	16	57092537	57148367	+	7781	protein_coding	copine 2 [Source:HGNC Symbol;Acc:HGNC:2315]	-
ENSG00000234127	921.959244198884	876.863843705152	860.250937042541	3136.9661121721	2325.45229900816	3140.02203399114	886.358008315526	2867.48014839046	-1.69357	1.41288317718855e-42	9.86889842322755e-41	TRIM26	6	30184455	30213427	-	4377	protein_coding	tripartite motif containing 26 [Source:HGNC Symbol;Acc:HGNC:12962]	-
ENSG00000196526	1814.53333320418	1732.18081945601	1696.60601472279	6223.42266378507	4415.01849193494	5629.55356989205	1747.77338912766	5422.66490853735	-1.63338	1.64741236978863e-42	1.14703059983398e-40	AFAP1	4	7758714	7939926	-	10036	protein_coding	actin filament associated protein 1 [Source:HGNC Symbol;Acc:HGNC:24017]	-
ENSG00000125977	2193.78549242145	2215.58011790885	2128.50154690053	5159.49787753965	4807.8245398301	4879.25236045463	2179.28905241027	4948.85825927479	-1.18327	1.96853933279493e-42	1.36625406622929e-40	EIF2S2	20	34088298	34112332	-	2656	protein_coding	eukaryotic translation initiation factor 2 subunit beta [Source:HGNC Symbol;Acc:HGNC:3266]	-
ENSG00000018408	7512.49858246122	7230.37942918415	7974.13677237993	2606.07839055065	3253.81092251293	2746.52	7572.33826134177	2868.80158314819	1.40006380742876	2.36749897368698e-42	1.6379334963035e-40	WWTR1	3	149517235	149736714	-	8413	protein_coding	WW domain containing transcription regulator 1 [Source:HGNC Symbol;Acc:HGNC:24042]	-
ENSG00000111266	581.275101173201	575.207692345046	592.971324916155	1830.16556664237	1510.48098829785	1769.05881491207	583.151372811467	1703.2351232841	-1.54595	2.67668539358381e-42	1.84598116399912e-40	DUSP16	12	12474210	12562383	-	5724	protein_coding	dual specificity phosphatase 16 [Source:HGNC Symbol;Acc:HGNC:17909]	-
ENSG00000142867	334.256140327085	326.013480351916	316.841394507438	1242.32025545425	984.039893180639	1345.72372885335	325.703671728813	1190.69462582941	-1.86962	3.88564333205437e-42	2.6712878591628e-40	BCL10	1	85265776	85276904	-	4618	protein_coding	B cell CLL/lymphoma 10 [Source:HGNC Symbol;Acc:HGNC:989]	-
ENSG00000113739	79.8908906825726	119.913004267371	79.652864540976	630.832171238445	469.747438719976	687.202483873107	93.1523	595.927364610509	-2.67829	6.36475484345895e-42	4.36185856300317e-40	STC2	5	173314713	173329503	-	6128	protein_coding	stanniocalcin 2 [Source:HGNC Symbol;Acc:HGNC:11374]	-
ENSG00000137821	184.575506059737	236.078727151387	154.880569940787	1059.62610024039	768.401521526857	1095.62332570754	191.84493438397	974.550315824928	-2.34539	7.25591197895677e-42	4.95699340932303e-40	LRRC49	15	70853239	71053657	+	9991	protein_coding	leucine rich repeat containing 49 [Source:HGNC Symbol;Acc:HGNC:25965]	-
ENSG00000185404	382.007017516669	393.464545252312	384.988845281384	1224.05083993286	1074.14231138339	1259.68001217474	386.820136016788	1185.95772116367	-1.61593	7.52569325469699e-42	5.12523228436286e-40	SP140L	2	230327184	230403732	+	5650	protein_coding	SP140 nuclear body protein like [Source:HGNC Symbol;Acc:HGNC:25105]	SAND
ENSG00000184254	3434.39001325082	3187.06281654373	3198.5050272343	1363.7581350964	1380.89548796131	1406.52795530623	3273.31928567628	1383.72719278798	1.24226027658759	8.26765378969852e-42	5.61299000121183e-40	ALDH1A3	15	100877714	100916626	+	5772	protein_coding	aldehyde dehydrogenase 1 family member A3 [Source:HGNC Symbol;Acc:HGNC:409]	-
ENSG00000001461	1965.13225357133	1929.84991242801	1834.67097992715	717.880562840343	766.376748084098	734.23971565741	1909.88438197549	739.499008860617	1.36857810871357	9.22356081179026e-42	6.24251741525916e-40	NIPAL3	1	24415794	24472976	+	9404	protein_coding	NIPA like domain containing 3 [Source:HGNC Symbol;Acc:HGNC:25233]	-
ENSG00000168209	1870.54878529196	1805.25280643144	1413.39582968821	483.602175566099	533.527802166869	434.807581615872	1696.39914047054	483.979186449614	1.80830381946352	9.26752290318581e-42	6.25285221762007e-40	DDIT4	10	72273920	72276036	+	2058	protein_coding	DNA damage inducible transcript 4 [Source:HGNC Symbol;Acc:HGNC:24944]	-
ENSG00000118707	562.909379177207	551.787183699076	662.888839346567	1954.8274607883	1649.17796912681	2108.64468340362	592.528467407617	1904.21670443958	-1.6835	1.83402111941746e-41	1.23360562516866e-39	TGIF2	20	36573488	36593950	+	3784	protein_coding	TGFB induced factor homeobox 2 [Source:HGNC Symbol;Acc:HGNC:15764]	Homeobox
ENSG00000150938	1068.88502016683	1140.11036088587	939.903801583517	3262.70267781928	2685.86197181917	3062.00906420254	1049.63306087874	3003.52457128033	-1.51687	1.8666788018875e-41	1.25170865013952e-39	CRIM1	2	36355926	36551135	+	7122	protein_coding	cysteine rich transmembrane BMP regulator 1 [Source:HGNC Symbol;Acc:HGNC:2359]	-
ENSG00000128342	1469.2577596795	1467.99748192946	1142.57609024889	5543.15560348875	3992.85322911979	6129.75437618366	1359.94377728595	5221.9210695974	-1.94102	1.93893390245314e-41	1.29617136613992e-39	LIF	22	30240447	30246851	-	3969	protein_coding	LIF, interleukin 6 family cytokine [Source:HGNC Symbol;Acc:HGNC:6596]	-
ENSG00000143367	168.046356263342	199.542733663672	182.316556616012	929.590848588168	654.001822011001	851.25917034031	183.301882181009	811.61728031316	-2.14625	2.61692854287651e-41	1.74405882981369e-39	TUFT1	1	151540305	151583583	+	3878	protein_coding	tuftelin 1 [Source:HGNC Symbol;Acc:HGNC:12422]	-
ENSG00000163931	17319.7941283219	16472.1121408843	14828.708282045	6348.08455793099	7068.48408866998	7000.51678897112	16206.8715170837	6805.6951451907	1.25177237194851	3.27317469481865e-41	2.17476512573728e-39	TKT	3	53224707	53256052	-	9507	protein_coding	transketolase [Source:HGNC Symbol;Acc:HGNC:11834]	-
ENSG00000136010	157.026923065746	190.174530205284	177.006365646613	888.753331540364	660.076142339276	717.03097232169	174.735939639215	755.286815400443	-2.11184	3.34900866351695e-41	2.21838741045668e-39	ALDH1L2	12	105019784	105084577	-	8507	protein_coding	aldehyde dehydrogenase 1 family member L2 [Source:HGNC Symbol;Acc:HGNC:26777]	-
ENSG00000131797	125.805195672557	108.671160117305	137.179933376125	639.429543248509	500.119040361353	649.343248534522	123.885429721996	596.297277381461	-2.2653	3.59921741774825e-41	2.37690136924205e-39	CLUHP3	16	31700590	31711986	+	6235	transcribed_unprocessed_pseudogene	clustered mitochondria homolog pseudogene 3 [Source:HGNC Symbol;Acc:HGNC:28447]	-
ENSG00000136560	879.718083608098	879.674304742669	893.882146515397	2143.96964500971	2149.29700948816	2129.29517540649	884.424844955388	2140.85394330145	-1.27536	3.75424464767598e-41	2.47179013917833e-39	TANK	2	161136908	161236221	+	5579	protein_coding	TRAF family member associated NFKB activator [Source:HGNC Symbol;Acc:HGNC:11562]	-
ENSG00000143867	187.330364359136	206.100476084544	131.869742406727	50.5095605591259	50.6193360689629	68.8349733428822	175.100194283469	56.654623323657	1.6305299316457	3.76008272597911e-10	3.64679496427516e-09	OSR1	2	19351485	19358653	-	5309	protein_coding	odd-skipped related transciption factor 1 [Source:HGNC Symbol;Acc:HGNC:8111]	zf-C2H2
ENSG00000110917	7574.0237511478	7169.48610670463	7502.41480793171	2425.5335783393	3011.85049610329	3053.97831731254	7415.30822192804	2830.45413058504	1.38951862125488	4.52105027617191e-41	2.95877623629473e-39	MLEC	12	120686869	120701864	+	6723	protein_coding	malectin [Source:HGNC Symbol;Acc:HGNC:28973]	-
ENSG00000120690	1184.58906874159	1156.03630676513	1235.50443221336	2829.61006281231	2794.18735100675	3088.39580398398	1192.04326924003	2904.06440593435	-1.28435	6.25922420895578e-41	4.08405009538244e-39	ELF1	13	40932028	41061440	-	4335	protein_coding	E74 like ETS transcription factor 1 [Source:HGNC Symbol;Acc:HGNC:3316]	ETS
ENSG00000161638	3716.30384588933	3580.52736179604	3164.87381776145	9189.51600725714	8199.32005645061	10106.1213362908	3487.23500848227	9164.98579999952	-1.39402	6.94206381970322e-41	4.51607154694902e-39	ITGA5	12	54395261	54419460	-	7577	protein_coding	integrin subunit alpha 5 [Source:HGNC Symbol;Acc:HGNC:6141]	-
ENSG00000105835	1939.42024277694	2131.26628678336	2859.53783702104	7868.74473221106	7962.42156364786	6969.54105096682	2310.07478886044	7600.23578227525	-1.71799	7.7729951650695e-41	5.04157391762975e-39	NAMPT	7	106248285	106286326	-	9049	protein_coding	nicotinamide phosphoribosyltransferase [Source:HGNC Symbol;Acc:HGNC:30092]	-
ENSG00000134716	257.120107943912	254.815134068164	253.119102874657	872.633259021494	784.599709068925	962.542377244636	255.018114962244	873.258448445018	-1.77519	1.98982730459696e-40	1.28677467207957e-38	CYP2J2	1	59893308	59926790	-	2990	protein_coding	cytochrome P450 family 2 subfamily J member 2 [Source:HGNC Symbol;Acc:HGNC:2634]	-
ENSG00000136048	188.248650458935	187.364069167768	221.257957058267	697.461804316441	713.732638572377	735.386965213125	198.956892228323	715.527136033981	-1.84568	2.43326954672788e-40	1.56888293585327e-38	DRAM1	12	101877351	102012130	+	4180	protein_coding	DNA damage regulated autophagy modulator 1 [Source:HGNC Symbol;Acc:HGNC:25645]	-
ENSG00000056558	338.847570826084	266.993798564069	188.511779413643	4419.04921317289	3114.1015549626	4914.81709668179	264.784382934599	4149.32262160576	-3.9702	2.55142701339482e-40	1.64021383194434e-38	TRAF1	9	120902393	120929173	-	6449	protein_coding	TNF receptor associated factor 1 [Source:HGNC Symbol;Acc:HGNC:12031]	-
ENSG00000170340	411.392172710259	411.26413182325	407.114640987211	1143.45047733851	1120.71210056684	1194.28678749901	409.923648506906	1152.81645513478	-1.49156	3.38600498113751e-40	2.17032960452735e-38	B3GNT2	2	62196113	62224731	+	2861	protein_coding	UDP-GlcNAc:betaGal beta-1,3-N-acetylglucosaminyltransferase 2 [Source:HGNC Symbol;Acc:HGNC:15629]	-
ENSG00000173705	1622.61153834604	1731.24399911017	1577.12671791133	522.290349611387	627.67976725514	593.128020304502	1643.66075178918	581.032712390343	1.49984233163191	3.81848815448383e-40	2.44036106600194e-38	SUSD5	3	33150042	33219215	-	5008	protein_coding	sushi domain containing 5 [Source:HGNC Symbol;Acc:HGNC:29061]	-
ENSG00000167996	12607.1498641499	12362.2812836893	10926.6029513654	5324.99728873338	4764.29191081079	4521.31049907165	11965.3446997349	4870.1998995386	1.29673401840368	3.93853846342946e-40	2.50972423197422e-38	FTH1	11	61959718	61967660	-	2030	protein_coding	ferritin heavy chain 1 [Source:HGNC Symbol;Acc:HGNC:3976]	-
ENSG00000161921	86.3188933811704	116.165722884016	95.5834374491712	459.959402538423	591.233845285487	486.433811623034	99.3560179047858	512.542353148981	-2.36843	5.24506910517688e-40	3.33253035012011e-38	CXCL16	17	4733526	4739922	-	2794	protein_coding	C-X-C motif chemokine ligand 16 [Source:HGNC Symbol;Acc:HGNC:16642]	-
ENSG00000141448	97.3383265787666	132.091668763276	93.8133737927051	552.381151646611	480.883692655147	591.980770748787	107.747789711583	541.748538350182	-2.33081	5.47446619350675e-40	3.468169818462e-38	GATA6	18	22169443	22202528	+	3945	protein_coding	GATA binding protein 6 [Source:HGNC Symbol;Acc:HGNC:4174]	zf-GATA
ENSG00000074935	148.762348167549	173.311763980185	161.075792738418	757.643408386888	571.998497579281	725.061719211692	161.049968295384	684.901208392621	-2.08795	6.98525753178254e-40	4.4124555765257e-38	TUBE1	6	112070777	112087529	-	6973	protein_coding	tubulin epsilon 1 [Source:HGNC Symbol;Acc:HGNC:20775]	-
ENSG00000185262	2676.80398091608	2344.86132563461	1993.09167718087	779.136838412049	777.51300201927	787.013195220286	2338.25232791052	781.221011883868	1.58157137576874	8.17066426744311e-40	5.14633775665861e-38	UBALD2	17	76265202	76271299	+	1797	protein_coding	UBA like domain containing 2 [Source:HGNC Symbol;Acc:HGNC:28438]	-
ENSG00000175130	3969.75080943404	3702.31400675509	3394.09706127381	1105.83697479448	1430.50243730889	1352.60722618763	3688.72062582098	1296.32	1.5085369113818	1.04710364731768e-39	6.57623336772165e-38	MARCKSL1	1	32333832	32336379	-	1699	protein_coding	MARCKS like 1 [Source:HGNC Symbol;Acc:HGNC:7142]	-
ENSG00000105968	4006.48225342603	4018.95928364861	4336.65595834203	1607.70856588196	1745.35470765784	1836.74653869924	4120.69916513889	1729.93660407968	1.25237199524496	1.24622450835971e-39	7.80430192835722e-38	H2AFV	7	44826791	44848083	-	4749	protein_coding	H2A histone family member V [Source:HGNC Symbol;Acc:HGNC:20664]	-
ENSG00000131051	4246.15492547374	4266.27985495007	4203.90118410707	9707.5076708635	8680.20374910576	9282.39615528766	4238.77865484363	9223.3691917523	-1.12161	1.25720676146851e-39	7.8505177514852e-38	RBM39	20	35701347	35742312	-	11936	protein_coding	RNA binding motif protein 39 [Source:HGNC Symbol;Acc:HGNC:15923]	-
ENSG00000154781	315.890418331092	313.834815856011	315.956362679205	1155.27186385235	907.098502355815	1060.05858948039	315.227198955436	1040.80965189618	-1.72284	1.39398598195741e-39	8.6797532870851e-38	CCDC174	3	14651746	14672659	+	3556	protein_coding	coiled-coil domain containing 174 [Source:HGNC Symbol;Acc:HGNC:28033]	-
ENSG00000074071	1199.28164633839	1186.01455783197	1210.72354102284	443.839330019553	427.227196422047	434.807581615872	1198.67324839773	435.291369352491	1.46153551222414	1.45489121213985e-39	9.03317498181302e-38	MRPS34	16	1771890	1773155	-	1097	protein_coding	mitochondrial ribosomal protein S34 [Source:HGNC Symbol;Acc:HGNC:16618]	-
ENSG00000167291	6722.77253663349	5976.91380645179	6430.64126394146	2285.82628317576	2766.85290952951	2622.61248436381	6376.77586900891	2558.43055902303	1.31749970922128	1.53056430118952e-39	9.47601926585884e-38	TBC1D16	17	79932343	80035848	-	11555	protein_coding	TBC1 domain family member 16 [Source:HGNC Symbol;Acc:HGNC:28356]	-
ENSG00000165259	128.560053971956	150.828075680053	134.524837891426	564.202538160449	592.246232006866	524.293046961619	137.970989181145	560.247272376311	-2.02264	1.61219245434695e-39	9.95311902481106e-38	HDX	X	84317874	84502479	-	7258	protein_coding	highly divergent homeobox [Source:HGNC Symbol;Acc:HGNC:26411]	Homeobox
ENSG00000182253	9283.87246897482	8280.55503686949	9519.40234447487	3304.61486636834	3957.41969387152	3242.12724444975	9027.94328343972	3501.38726822987	1.36625868304524	1.62262638241389e-39	9.98923637060619e-38	SYNM	15	99098217	99135593	+	7819	protein_coding	synemin [Source:HGNC Symbol;Acc:HGNC:24466]	-
ENSG00000128016	138.661201069752	157.385818100925	132.75477423496	717.880562840343	541.626895937903	614.925761863081	142.933931135212	624.811073547109	-2.12841	1.83294061667597e-39	1.12521901011886e-37	ZFP36	19	39406813	39409412	+	2010	protein_coding	ZFP36 ring finger protein [Source:HGNC Symbol;Acc:HGNC:12862]	-
ENSG00000197646	11.0194331975962	15.9259458792602	16.8156047364283	211.710285747826	253.096680344814	201.915921805788	14.5869946044282	222.240962632809	-3.92906	2.25808175562675e-39	1.3823139241678e-37	PDCD1LG2	9	5510570	5571254	+	2365	protein_coding	programmed cell death 1 ligand 2 [Source:HGNC Symbol;Acc:HGNC:18731]	-
ENSG00000168386	29.3851551935899	41.2200952169089	30.0910821599243	370.761667934009	265.245321001366	278.781642038673	33.565444190141	304.929543658016	-3.18535	2.58107020498887e-39	1.57560960720791e-37	FILIP1L	3	99830141	100114513	-	5903	protein_coding	filamin A interacting protein 1 like [Source:HGNC Symbol;Acc:HGNC:24589]	-
ENSG00000155158	259.874966243311	257.62559510568	249.578975561725	869.40924451772	778.525388740649	815.694434113154	255.693178970239	821.209689123841	-1.68332	2.62706076661885e-39	1.59920489628281e-37	TTC39B	9	15163622	15307360	-	12208	protein_coding	tetratricopeptide repeat domain 39B [Source:HGNC Symbol;Acc:HGNC:23704]	-
ENSG00000206503	10775.1690950495	10008.9885749421	11776.2335064692	24967.8429887271	24941.1592678994	28801.7000962176	10853.4637254869	26236.9007842814	-1.27339	3.27657281395481e-39	1.98903485611469e-37	HLA-A	6	29941260	29945884	+	2710	protein_coding	major histocompatibility complex, class I, A [Source:HGNC Symbol;Acc:HGNC:4931]	-
ENSG00000126709	7559.33117355101	7661.31678827002	9763.67112906719	21023.7985791102	26355.4635176662	25532.0388624307	8328.10636362941	24303.7669864024	-1.54508	3.5907083551924e-39	2.17367519957522e-37	IFI6	1	27666061	27672218	-	865	protein_coding	interferon alpha inducible protein 6 [Source:HGNC Symbol;Acc:HGNC:4054]	-
ENSG00000204138	1312.23083661375	1212.24552751546	1203.64328639697	3097.20326662555	2836.70759330468	3281.13372934405	1242.70655017539	3071.68152975809	-1.30536	3.89715996184835e-39	2.35265393486319e-37	PHACTR4	1	28369582	28500369	+	7322	protein_coding	phosphatase and actin regulator 4 [Source:HGNC Symbol;Acc:HGNC:25793]	-
ENSG00000100605	4144.22516839598	3968.37098497332	3547.20756755813	973.652380139746	1405.19276927441	1290.65575017904	3886.60124030914	1223.16696653107	1.66767814804209	4.6829571400606e-39	2.81921781639062e-37	ITPK1	14	92936914	93116320	-	6783	protein_coding	inositol-tetrakisphosphate 1-kinase [Source:HGNC Symbol;Acc:HGNC:6177]	-
ENSG00000158470	2747.51201060066	2555.64590344835	2370.11523600815	6218.04930627878	5758.45567120522	6710.2626513753	2557.75771668572	6228.9225429531	-1.28405	5.59391774405694e-39	3.35835397785766e-37	B4GALT5	20	49632945	49713878	-	4722	protein_coding	beta-1,4-galactosyltransferase 5 [Source:HGNC Symbol;Acc:HGNC:928]	-
ENSG00000120526	735.547165939548	859.064257134214	821.309536600286	1998.88899233988	2436.81483835987	2385.13182633087	805.306986558016	2273.61188567687	-1.49743	6.12110189847672e-39	3.66475751850283e-37	NUDCD1	8	109240919	109334385	-	4439	protein_coding	NudC domain containing 1 [Source:HGNC Symbol;Acc:HGNC:24306]	-
ENSG00000272463	10.1011470977965	4.68410172919419	8.85031828233067	182.69415521386	225.762238867574	214.535666918649	7.8785223697738	207.664020333361	-4.71568	6.23633507133614e-39	3.72351918382544e-37	AL357054.4	6	708592	711405	-	2814	lincRNA	novel transcript	-
ENSG00000008294	2789.75317119144	2661.50660252814	2769.26459054127	7208.89643043865	6015.60189843555	6344.29004310231	2740.17478808695	6522.9294573255	-1.2512	6.96287712558951e-39	4.1459557704364e-37	SPAG9	17	50962174	51120865	-	11963	protein_coding	sperm associated antigen 9 [Source:HGNC Symbol;Acc:HGNC:14524]	-
ENSG00000134247	8461.0881235543	7955.47837686341	8047.59441412328	3442.17281852937	3793.41304500808	3834.10801519854	8154.72	3689.89795957866	1.14407941664011	7.41501096791811e-39	4.40314261645339e-37	PTGFRN	1	116910057	116990358	+	6352	protein_coding	prostaglandin F2 receptor inhibitor [Source:HGNC Symbol;Acc:HGNC:9601]	-
ENSG00000168502	1468.3394735797	1252.52880238653	1442.6018800199	445.988673022069	510.242907575146	439.396579838731	1387.82338532871	465.209386811982	1.57606869356679	9.88071887039051e-39	5.85137245495707e-37	MTCL1	18	8705661	8832778	+	12665	protein_coding	microtubule crosslinking factor 1 [Source:HGNC Symbol;Acc:HGNC:29121]	-
ENSG00000204264	1313.14912271355	1377.12590838309	1572.70155877016	3495.90639359227	4428.17951931287	4658.98044575741	1420.99219662227	4194.35545288752	-1.56137	2.88190120326083e-38	1.70203991660334e-36	PSMB8	6	32840717	32844703	-	2997	protein_coding	proteasome subunit beta 8 [Source:HGNC Symbol;Acc:HGNC:9545]	-
ENSG00000229474	5.50971659879811	14.9891255334214	10.6203819387968	284.787947833369	172.105742634474	247.805904034376	10.3730746903388	234.899864834073	-4.50281	3.25887182923357e-38	1.91947550741857e-36	PATL2	15	44665732	44711316	-	4771	protein_coding	PAT1 homolog 2 [Source:HGNC Symbol;Acc:HGNC:33630]	-
ENSG00000168685	103.766329277364	144.270333259181	60.1821643198485	2803.81794678212	2122.9749547323	2897.95237773534	102.739608952131	2608.24842641659	-4.66699	3.312053297285e-38	1.94554117271515e-36	IL7R	5	35852695	35879603	+	6060	protein_coding	interleukin 7 receptor [Source:HGNC Symbol;Acc:HGNC:6024]	-
ENSG00000166012	511.485357588425	464.662891536064	524.823874142209	1671.11418445619	1420.3785700951	1354.90172529906	500.324041088899	1482.13149328345	-1.5666	3.51445551675301e-38	2.05888519023114e-36	TAF1D	11	93729948	93784391	-	8420	protein_coding	TATA-box binding protein associated factor, RNA polymerase I subunit D [Source:HGNC Symbol;Acc:HGNC:28759]	-
ENSG00000187266	152.435492566748	187.364069167768	166.385983707817	40.8375170478039	70.8670704965481	51.6262300071616	168.728515147444	54.4436058505045	1.62801771668863	2.43081275897099e-10	2.40248083701835e-09	EPOR	19	11377205	11384342	-	3079	protein_coding	erythropoietin receptor [Source:HGNC Symbol;Acc:HGNC:3416]	-
ENSG00000116106	118.458906874159	98.366136313078	89.3882146515398	607.189398210769	433.301516750322	527.734795628763	102.071085946259	522.741903529952	-2.35662	7.62136313658779e-38	4.44097237528497e-36	EPHA4	2	221418027	221574202	-	7554	protein_coding	EPH receptor A4 [Source:HGNC Symbol;Acc:HGNC:3388]	-
ENSG00000100422	1191.01707144019	1169.15179160687	1051.41781194088	294.459991344691	398.880368223428	325.818873822976	1137.19555832931	339.719744463698	1.74159141411727	8.49026302182764e-38	4.9340880542584e-36	CERK	22	46684411	46738261	-	4938	protein_coding	ceramide kinase [Source:HGNC Symbol;Acc:HGNC:19256]	-
ENSG00000064012	806.255195624124	772.876785317041	866.446159840172	1987.06760582604	1974.15410668955	2007.68672250073	815.192713593779	1989.63614500544	-1.28701	9.93027446059742e-38	5.75559764148403e-36	CASP8	2	201233443	201287711	+	7243	protein_coding	caspase 8 [Source:HGNC Symbol;Acc:HGNC:1509]	-
ENSG00000089159	3425.20715225283	3298.54443769855	2682.53147137443	1144.52514883977	1121.72448728822	1204.61203350044	3135.4276871086	1156.95388987614	1.4384458297769	1.10876230190826e-37	6.40935194840498e-36	PXN	12	120210439	120265771	-	7460	protein_coding	paxillin [Source:HGNC Symbol;Acc:HGNC:9718]	-
ENSG00000130787	262.62982454271	222.963242309643	289.405407832213	1066.07412924793	839.268592023405	1227.55702461473	258.332824894855	1044.29991529536	-2.0139	1.26086913183126e-37	7.2693441772483e-36	HIP1R	12	122834453	122862960	+	7102	protein_coding	huntingtin interacting protein 1 related [Source:HGNC Symbol;Acc:HGNC:18415]	-
ENSG00000136051	1705.25728732802	1870.83023064016	2102.83562388177	5748.41786022903	5270.48527150042	4543.10824063022	1892.97438061665	5187.33712411989	-1.45434	1.28308238073512e-37	7.37789296130883e-36	WASHC4	12	105107324	105169134	+	7698	protein_coding	WASH complex subunit 4 [Source:HGNC Symbol;Acc:HGNC:29174]	-
ENSG00000159176	7048.76410206238	7260.35768025099	7482.05907588235	3486.23435008095	3489.6970285943	3524.35063515557	7263.72695273191	3500.09400461027	1.05334915065162	1.75912245362115e-37	1.00885672715173e-35	CSRP1	1	201483530	201509456	-	10318	protein_coding	cysteine and glycine rich protein 1 [Source:HGNC Symbol;Acc:HGNC:2469]	-
ENSG00000175063	2346.2209849882	2690.54803324914	2250.63593919669	883.379974034074	819.02085759582	979.751120580357	2429.13498581134	894.05065073675	1.44259638739549	2.17642922008948e-37	1.24490608906588e-35	UBE2C	20	45812576	45816957	+	1286	protein_coding	ubiquitin conjugating enzyme E2 C [Source:HGNC Symbol;Acc:HGNC:15937]	-
ENSG00000143067	611.57854246659	541.482159894848	571.730561038561	1747.4158610455	1448.72539829372	1820.68504491923	574.930421133333	1672.27543475282	-1.53986	2.22785988252672e-37	1.27098823088756e-35	ZNF697	1	119619422	119647773	-	5041	protein_coding	zinc finger protein 697 [Source:HGNC Symbol;Acc:HGNC:32034]	zf-C2H2
ENSG00000137752	19.2840080957934	21.5468679542933	15.9305729081952	211.710285747826	300.67885624964	205.357670472932	18.920482986094	239.248937490132	-3.66434	4.19768768010649e-37	2.38851717004075e-35	CASP1	11	105025443	105035250	-	3698	protein_coding	caspase 1 [Source:HGNC Symbol;Acc:HGNC:1499]	-
ENSG00000104783	2258.06551940743	2219.32739929221	1649.69932782644	599.666697701963	655.01420873238	672.288239648816	2042.36408217536	642.323048694386	1.66883091733878	4.43280929343293e-37	2.51573471176521e-35	KCNN4	19	43766533	43781261	-	3408	protein_coding	potassium calcium-activated channel subfamily N member 4 [Source:HGNC Symbol;Acc:HGNC:6293]	-
ENSG00000136205	9881.67671994441	9216.43856236249	8748.53962208387	3538.89325364259	4306.69311274736	3760.6840436328	9282.21830146359	3868.75680334092	1.26243026652333	7.73246423047907e-37	4.37697644090468e-35	TNS3	7	47275154	47582558	-	11797	protein_coding	tensin 3 [Source:HGNC Symbol;Acc:HGNC:21616]	-
ENSG00000115163	625.352833963586	617.364607907794	699.175144304123	190.216855722666	182.229609848266	174.381932468635	647.297528725167	182.276132679856	1.82804066323764	8.49641885528316e-37	4.79695482158513e-35	CENPA	2	26764289	26801067	+	1983	protein_coding	centromere protein A [Source:HGNC Symbol;Acc:HGNC:1851]	-
ENSG00000196387	176.31093116154	180.806326746896	207.097447806538	646.952243757315	651.977048568242	647.048749423093	188.071568571658	648.65934724955	-1.78555	8.81669671742792e-37	4.96491657785288e-35	ZNF140	12	133079838	133107544	+	5374	protein_coding	zinc finger protein 140 [Source:HGNC Symbol;Acc:HGNC:12925]	zf-C2H2
ENSG00000185361	384.761875816068	470.283813611097	427.470373036571	70.9283190830279	75.9290041034443	97.5162122357498	427.505354154579	81.4578451407407	2.39517063568397	8.98457871620493e-37	5.04641556603747e-35	TNFAIP8L1	19	4639518	4655568	+	6667	protein_coding	TNF alpha induced protein 8 like 1 [Source:HGNC Symbol;Acc:HGNC:28279]	-
ENSG00000253616	8.26457489819717	4.68410172919419	2.6550954846992	335.297508392495	147.808461321372	306.315631375826	5.20125737069685	263.140533696564	-5.66557	1.20201269371854e-36	6.7340520910561e-35	AC107959.3	8	23071377	23074488	-	881	antisense	novel transcript	-
ENSG00000156232	345.275573524682	373.791317989696	349.587572152061	1162.79456436115	954.68067826064	1181.66704238614	356.21815455548	1099.71409500265	-1.62592	1.2614204513865e-36	7.04875279411946e-35	WHAMM	15	82809628	82836108	+	5123	protein_coding	WAS protein homolog associated with actin, golgi membranes and microtubules [Source:HGNC Symbol;Acc:HGNC:30493]	-
ENSG00000105429	3074.42186212935	2580.00323244016	2573.67255650176	1111.21033230077	1029.59729564271	1083.00358059468	2742.69921702375	1074.60373617938	1.35193681787342	1.35789894392114e-36	7.56846334651493e-35	MEGF8	19	42325609	42378769	+	11372	protein_coding	multiple EGF like domains 8 [Source:HGNC Symbol;Acc:HGNC:3233]	-
ENSG00000186185	1846.67334669717	1700.32892769749	1524.90984004557	659.848301772411	571.998497579281	572.477528301637	1690.63737148008	601.441442551109	1.49094100387826	1.57575193696872e-36	8.7602964189692e-35	KIF18B	17	44924709	44947711	-	4655	protein_coding	kinesin family member 18B [Source:HGNC Symbol;Acc:HGNC:27102]	-
ENSG00000165997	589.539676071398	586.449536495113	631.91272535841	1837.68826715118	1697.77253175302	1470.77393042625	602.633979308307	1668.74490977681	-1.46954	2.49306531830664e-36	1.38247767129406e-34	ARL5B	10	18659405	18681639	+	7196	protein_coding	ADP ribosylation factor like GTPase 5B [Source:HGNC Symbol;Acc:HGNC:23052]	-
ENSG00000116584	1691.48299583102	1715.31805323091	1380.64965204358	5011.19321036604	3933.12241255842	5289.9677014005	1595.81690036851	4744.76110810832	-1.57202	2.75126815488303e-36	1.52178646952705e-34	ARHGEF2	1	155946851	156007070	-	9135	protein_coding	Rho/Rac guanine nucleotide exchange factor 2 [Source:HGNC Symbol;Acc:HGNC:682]	-
ENSG00000065361	12478.5898101779	12340.734415735	11911.6433761888	5059.55342792265	6003.45	5053.63429292327	12243.6558673673	5372.21365954164	1.1882794345839	3.38678801137269e-36	1.86856382612266e-34	ERBB3	12	56076799	56103505	+	9039	protein_coding	erb-b2 receptor tyrosine kinase 3 [Source:HGNC Symbol;Acc:HGNC:3431]	-
ENSG00000155962	18.3657219959937	24.3573289918098	30.0910821599243	265.443860810725	227.787012310333	221.419164252938	24.2713777159093	238.216679124665	-3.29269	3.81380939793852e-36	2.09884717700187e-34	CLIC2	X	155276211	155334657	-	2840	protein_coding	chloride intracellular channel 2 [Source:HGNC Symbol;Acc:HGNC:2063]	-
ENSG00000157693	338.847570826084	320.392558276883	409.76973647191	1100.46361728819	1045.79548318477	1218.37902816901	356.336621858292	1121.54604288066	-1.6531	4.23323672465894e-36	2.32380171134741e-34	TMEM268	9	114611206	114646422	+	4792	protein_coding	transmembrane protein 268 [Source:HGNC Symbol;Acc:HGNC:24513]	-
ENSG00000120875	5146.07530327744	4650.37619674399	5013.70530694032	1512.06	2100.70244686196	1681.86784867775	4936.71893565392	1764.87769926991	1.48359511003494	4.24556446468244e-36	2.3247132255986e-34	DUSP4	8	29333064	29350668	-	7257	protein_coding	dual specificity phosphatase 4 [Source:HGNC Symbol;Acc:HGNC:3070]	-
ENSG00000163660	1465.5846152803	1419.28282394584	1594.82735447599	3794.66507094199	3296.33116481086	3510.58364048699	1493.23159790071	3533.85995874662	-1.24259	5.25902402372757e-36	2.87242883581692e-34	CCNL1	3	157146508	157160760	-	8729	protein_coding	cyclin L1 [Source:HGNC Symbol;Acc:HGNC:20569]	-
ENSG00000183098	1595.06295535205	1521.39624164227	1602.79264093008	537.335750628999	655.01420873238	569.035779634493	1573.0839459748	587.128579665291	1.42110653106467	5.7272354163716e-36	3.12034103572466e-34	GPC6	13	93226842	94407401	+	6468	protein_coding	glypican 6 [Source:HGNC Symbol;Acc:HGNC:4454]	-
ENSG00000171223	496.79277999163	454.357867731836	494.732791982284	1481.97200023478	1338.37524566338	1897.55076515212	481.961146568583	1572.63267035009	-1.70547	6.85213217925023e-36	3.72390315666834e-34	JUNB	19	12791496	12793315	+	1820	protein_coding	JunB proto-oncogene, AP-1 transcription factor subunit [Source:HGNC Symbol;Acc:HGNC:6205]	TF_bZIP
ENSG00000108828	2038.5951415553	1862.39884752761	2144.43211980872	501.871591087485	737.018	657.373995424525	2015.14203629721	632.087706558703	1.67232951732505	7.52132341507937e-36	4.07741793992101e-34	VAT1	17	43014605	43025123	-	3501	protein_coding	vesicle amine transport 1 [Source:HGNC Symbol;Acc:HGNC:16919]	-
ENSG00000164434	1075.31302286543	1162.59	1508.97926713738	261.145174805694	378.632633795842	273.045394260099	1248.96211306294	304.274400953878	2.03571516797946	8.34193300298949e-36	4.51106069315509e-34	FABP7	6	122779475	122784074	+	2728	protein_coding	fatty acid binding protein 7 [Source:HGNC Symbol;Acc:HGNC:3562]	-
ENSG00000185340	1020.21585687745	893.726609930251	872.641382637804	300.908020352239	317.889430513087	278.781642038673	928.861283148502	299.193	1.63328468354101	8.52496349783784e-36	4.59862696802921e-34	GAS2L1	22	29306582	29312785	+	4481	protein_coding	growth arrest specific 2 like 1 [Source:HGNC Symbol;Acc:HGNC:16955]	-
ENSG00000104320	1136.83819155201	1193.50912059868	1198.33309542757	2730.74028469657	2671.68855771986	2538.86326679664	1176.22680252609	2647.09736973769	-1.17033	1.36963767260754e-35	7.37000340719408e-34	NBN	8	89933336	90003228	-	6156	protein_coding	nibrin [Source:HGNC Symbol;Acc:HGNC:7652]	-
ENSG00000154719	301.197840734297	368.170395914663	331.001903759167	1001.59383917245	977.965572852363	1194.28678749901	333.456713469376	1057.94873317461	-1.6654	1.53995358699812e-35	8.26606121217979e-34	MRPL39	21	25585656	25607517	-	1199	protein_coding	mitochondrial ribosomal protein L39 [Source:HGNC Symbol;Acc:HGNC:14027]	-
ENSG00000064961	7427.09797517985	6936.21784059076	6229.73903893256	2999.40816001107	3135.36167611156	2969.08185018965	6864.35161823439	3034.61722877076	1.17748527007776	1.90215057630877e-35	1.01851517222351e-33	HMG20B	19	3572777	3579088	+	3857	protein_coding	high mobility group 20B [Source:HGNC Symbol;Acc:HGNC:5002]	HMG
ENSG00000094916	6546.46160547196	6389.11475862087	6909.44348301555	3271.30004982935	3132.32451594742	3087.24855442827	6615.00661570279	3163.62437340168	1.06416207706576	1.94273142176081e-35	1.03769475182435e-33	CBX5	12	54230940	54280133	-	15040	protein_coding	chromobox 5 [Source:HGNC Symbol;Acc:HGNC:1555]	-
ENSG00000156113	1439.87260448591	1275.01249068666	1084.16398958551	378.284368442815	415.078555765496	421.040586947296	1266.34969491936	404.801170385202	1.64534172422602	2.08547450899166e-35	1.11121628299402e-33	KCNMA1	10	76869601	77638369	-	35644	protein_coding	potassium calcium-activated channel subfamily M alpha 1 [Source:HGNC Symbol;Acc:HGNC:6284]	-
ENSG00000105559	2164.40033722786	2050.69973704122	1820.51047067542	7607.59955740537	4949.55868082319	6707.96815226387	2011.87018164816	6421.70879683081	-1.67438	2.20931574640711e-35	1.17433214784025e-33	PLEKHA4	19	48837097	48868632	-	3851	protein_coding	pleckstrin homology domain containing A4 [Source:HGNC Symbol;Acc:HGNC:14339]	-
ENSG00000198768	4293.90580266333	3825.03747205997	3619.78017747324	1308.94988853224	1653.22751601233	1523.54740998913	3912.90781739885	1495.24160484457	1.38765098997471	2.29240125083707e-35	1.21553042480516e-33	APCDD1L	20	58459101	58515131	-	3942	protein_coding	APC down-regulated 1 like [Source:HGNC Symbol;Acc:HGNC:26892]	-
ENSG00000088888	5021.18839370468	4766.54191962801	4795.10244536676	2250.36212363425	2330.51423261505	2370.21758210658	4860.94425289981	2317.03131278529	1.06900617028869	2.33477589486837e-35	1.23499444361326e-33	MAVS	20	3846799	3876123	+	11771	protein_coding	mitochondrial antiviral signaling protein [Source:HGNC Symbol;Acc:HGNC:29233]	-
ENSG00000197329	404.964170011661	384.096341793924	416.849991097774	1225.12551143412	1183.48007729235	1026.78835236466	401.970167634453	1145.13131369704	-1.51054	2.35109679982863e-35	1.24061628471345e-33	PELI1	2	64092652	64144454	-	4125	protein_coding	pellino E3 ubiquitin protein ligase 1 [Source:HGNC Symbol;Acc:HGNC:8827]	-
ENSG00000109320	1536.29264496487	1552.31131305495	1469.15283486689	3975.20988315333	3280.1329772688	4078.47217056577	1519.25226429557	3777.93834366263	-1.31407	2.58412370947489e-35	1.36028521740546e-33	NFKB1	4	102501329	102617302	+	6257	protein_coding	nuclear factor kappa B subunit 1 [Source:HGNC Symbol;Acc:HGNC:7794]	RHD
ENSG00000182580	1117.55418345622	1024.88145834769	702.715271617055	124.661894145928	217.66314509654	185.854428025782	948.383637806987	176.05982242275	2.42821372621039	2.61197758095787e-35	1.37161850515617e-33	EPHB3	3	184561784	184582409	+	4532	protein_coding	EPH receptor B3 [Source:HGNC Symbol;Acc:HGNC:3394]	-
ENSG00000178691	1286.51882581936	1339.65309454954	1399.23532043648	3066.03779308907	3288.23207103983	2901.39412640248	1341.80241360179	3085.22133017713	-1.20133	2.61824116984796e-35	1.37161850515617e-33	SUZ12	17	31937018	32001045	+	6547	protein_coding	SUZ12, polycomb repressive complex 2 subunit [Source:HGNC Symbol;Acc:HGNC:17101]	-
ENSG00000088325	7848.59129498791	7832.75491155852	7259.03105516761	3093.97925212178	3520.06863023568	3624.16134650275	7646.79242057135	3412.73640962007	1.16395902441794	3.79472032307473e-35	1.98317362112152e-33	TPX2	20	31739271	31801805	+	3605	protein_coding	TPX2, microtubule nucleation factor [Source:HGNC Symbol;Acc:HGNC:1249]	-
ENSG00000174307	2458.25188916376	2231.50606378811	2218.7747933803	887.678660039106	1003.27524088684	970.573124134639	2302.84424877739	953.842341686863	1.27145007530089	5.19953952373426e-35	2.71085083351054e-33	PHLDA3	1	201464383	201469237	-	3138	protein_coding	pleckstrin homology like domain family A member 3 [Source:HGNC Symbol;Acc:HGNC:8934]	-
ENSG00000160014	3170.84190260831	2914.44809590462	2824.13656389172	1235.8722264467	1351.53627304131	1278.03600506618	2969.80885413488	1288.48150151806	1.20447520648408	5.31359591151037e-35	2.76370395464309e-33	CALM3	19	46601074	46610793	+	3667	protein_coding	calmodulin 3 [Source:HGNC Symbol;Acc:HGNC:1449]	-
ENSG00000187678	4795.29001315396	4462.07530723039	4142.83398795899	2064.44395391661	1887.08884865094	1953.76599338214	4466.73310278111	1968.43293198323	1.18220619160252	5.59077440907102e-35	2.90094634992583e-33	SPRY4	5	142310427	142326455	-	6565	protein_coding	sprouty RTK signaling antagonist 4 [Source:HGNC Symbol;Acc:HGNC:15533]	-
ENSG00000170445	2103.79345464108	2142.50813093342	2258.60122565079	7933.22502228654	5128.75113050732	7447.94411569985	2168.3009370751	6836.6400894979	-1.65657	5.9311063711644e-35	3.07022805574313e-33	HARS	5	140673904	140691862	-	7853	protein_coding	histidyl-tRNA synthetase [Source:HGNC Symbol;Acc:HGNC:4816]	-
ENSG00000204261	62.4434547863786	74.945627667107	84.0780236821413	393.329769460427	337.124778219293	437.102080727302	73.8223687118757	389.185542802341	-2.39649	7.90716809017038e-35	4.0834339855233e-33	PSMB8-AS1	6	32844086	32846495	+	1951	lincRNA	PSMB8 antisense RNA 1 (head to head) [Source:HGNC Symbol;Acc:HGNC:39758]	-
ENSG00000116711	1135.91990545221	1196.3195816362	1323.12258320843	2728.59094169406	2965.28070691985	2855.5041441739	1218.45402343228	2849.79193092927	-1.22569	1.70023278707291e-34	8.75961539685106e-33	PLA2G4A	1	186828953	186988981	+	2875	protein_coding	phospholipase A2 group IVA [Source:HGNC Symbol;Acc:HGNC:9035]	-
ENSG00000010818	379.25215921727	428.126898048349	358.437890434392	1838.76293865243	1240.17373368959	1250.50201572903	388.605649233337	1443.14622935702	-1.89316	1.78576181649705e-34	9.17856303465097e-33	HIVEP2	6	142751467	142956698	-	10682	protein_coding	human immunodeficiency virus type I enhancer binding protein 2 [Source:HGNC Symbol;Acc:HGNC:4921]	zf-C2H2
ENSG00000124145	1258.97024282537	1173.83589333606	1100.0945624937	3251.9559628067	2820.50940576261	3906.38473720856	1177.63356621838	3326.28336859263	-1.4978	1.98205173278216e-34	1.01634949205933e-32	SDC4	20	45325288	45348424	-	2613	protein_coding	syndecan 4 [Source:HGNC Symbol;Acc:HGNC:10661]	-
ENSG00000167034	61.5251686865789	52.4619393669749	76.1127372280438	358.940281420171	317.889430513087	367.119857828705	63.3666150938659	347.983189920654	-2.4545	2.21193629798462e-34	1.13156637891969e-32	NKX3-1	8	23678693	23682927	-	3271	protein_coding	NK3 homeobox 1 [Source:HGNC Symbol;Acc:HGNC:7838]	Homeobox
ENSG00000033178	1111.12618075762	1304.9907417535	1240.81462318276	3045.61903456517	2994.63992183984	2714.39244882099	1218.97718189796	2918.21713507533	-1.2596	2.30330134669892e-34	1.17554675055292e-32	UBA6	4	67612652	67701179	-	11432	protein_coding	ubiquitin like modifier activating enzyme 6 [Source:HGNC Symbol;Acc:HGNC:25581]	-
ENSG00000182393	0	0	0	4250.32578747538	2914.66137085088	4275.7990941487	0	3813.59541749165	-14.4705	3.22873421921313e-34	1.64401413175962e-32	IFNL1	19	39296325	39298673	+	857	protein_coding	interferon lambda 1 [Source:HGNC Symbol;Acc:HGNC:18363]	-
ENSG00000103495	1298.45654511675	1117.62667258573	1189.48277714524	455.660716533391	431.276743307564	376.297854274423	1201.85533161591	421.078438038459	1.51226915934209	3.48953594079206e-34	1.77266798968954e-32	MAZ	16	29806106	29811164	+	3504	protein_coding	MYC associated zinc finger protein [Source:HGNC Symbol;Acc:HGNC:6914]	zf-C2H2
ENSG00000143384	7383.02024238947	7296.89367373871	7737.8332742417	15860.0020155655	14503.4521704792	16730.3402709875	7472.58239678996	15697.9314856774	-1.07082	4.63998282731758e-34	2.35160804083098e-32	MCL1	1	150574551	150579738	-	4371	protein_coding	MCL1, BCL2 family apoptosis regulator [Source:HGNC Symbol;Acc:HGNC:6943]	-
ENSG00000038210	283.750404838103	290.41430721004	327.461776446235	853.28917199885	963.792158753054	862.731665897457	300.542162831459	893.27099888312	-1.57144	4.71455076549449e-34	2.38385626061302e-32	PI4K2B	4	25233975	25279092	+	3540	protein_coding	phosphatidylinositol 4-kinase type 2 beta [Source:HGNC Symbol;Acc:HGNC:18215]	-
ENSG00000010292	7424.34311688045	7419.6171390436	6357.18362219812	2408.33883431917	2816.4598588771	3109.04629598685	7067.04795937406	2777.9483297277	1.34720412906017	5.54642597016569e-34	2.79799215666252e-32	NCAPD2	12	6493356	6531955	+	6487	protein_coding	non-SMC condensin I complex subunit D2 [Source:HGNC Symbol;Acc:HGNC:24305]	-
ENSG00000163121	11.0194331975962	13.1154848417437	9.73535011056374	202.038242236504	153.882781649647	198.474173138644	11.2900893833012	184.798399008265	-4.03461	7.35734129829342e-34	3.70296856613646e-32	NEURL3	2	96497643	96508109	-	2497	protein_coding	neuralized E3 ubiquitin protein ligase 3 [Source:HGNC Symbol;Acc:HGNC:25162]	-
ENSG00000223547	210.287516854128	242.636469572259	242.49872093586	948.934935610812	682.34865020962	881.087658788892	231.807569120749	837.457081536441	-1.85244	8.13802913476263e-34	4.08645320124152e-32	ZNF844	19	12064699	12081565	+	6620	protein_coding	zinc finger protein 844 [Source:HGNC Symbol;Acc:HGNC:25932]	zf-C2H2
ENSG00000121931	470.162483097439	513.377549519683	461.986614337661	1291.75514451211	1200.6906515558	1222.96802639187	481.842215651594	1238.47127415326	-1.36215	9.53283146777818e-34	4.77583899258137e-32	LRIF1	1	110947185	110964079	-	3621	protein_coding	ligand dependent nuclear receptor interacting factor 1 [Source:HGNC Symbol;Acc:HGNC:30299]	-
ENSG00000123485	2831.99433178223	3096.19124299736	2872.81331444454	1319.69660354482	1375.83355435441	1284.91950240047	2933.66629640804	1326.81655343323	1.14444221104754	1.15237874236412e-33	5.76004356246358e-32	HJURP	2	233833416	233854566	-	3821	protein_coding	Holliday junction recognition protein [Source:HGNC Symbol;Acc:HGNC:25444]	-
ENSG00000100994	27828.6602544295	27178.0950531305	20506.1874601602	9624.75796526663	9651.08261490846	10170.3673114108	25170.9809225734	9815.40263052865	1.35864552918274	1.24112089760446e-33	6.18941595457529e-32	PYGB	20	25248069	25298014	+	4474	protein_coding	glycogen phosphorylase B [Source:HGNC Symbol;Acc:HGNC:9723]	-
ENSG00000135250	1473.84919017849	1449.26107501268	1615.18308652535	3749.52886788915	3349.98766104396	3293.75347445691	1512.76445057217	3464.42333446334	-1.19532	1.51060726309277e-33	7.51613335264399e-32	SRPK2	7	105110704	105399308	-	6341	protein_coding	SRSF protein kinase 2 [Source:HGNC Symbol;Acc:HGNC:11306]	-
ENSG00000140464	2394.89014827758	2164.99181923355	1798.38467496959	5527.03553096988	5216.82877526732	6423.45026244662	2119.42221416024	5722.43818956127	-1.43296	1.72243096582486e-33	8.55055536178157e-32	PML	15	73994673	74047812	+	12657	protein_coding	promyelocytic leukemia [Source:HGNC Symbol;Acc:HGNC:9113]	-
ENSG00000132329	1287.43711191916	1279.69659241585	1162.93182229825	473.930132054777	334.087618055155	393.506597610143	1243.35517554442	400.508115906692	1.63502545545829	2.08992446627284e-33	1.03513008848828e-31	RAMP1	2	237858893	237912114	+	1234	protein_coding	receptor activity modifying protein 1 [Source:HGNC Symbol;Acc:HGNC:9843]	-
ENSG00000082258	772.278609931535	808.475958458917	854.055714244909	2132.14825849587	1992.37706767438	1819.53779536352	811.603427545121	1981.35437384459	-1.2877	2.28477408227277e-33	1.12907214455715e-31	CCNT2	2	134918235	134959342	+	9081	protein_coding	cyclin T2 [Source:HGNC Symbol;Acc:HGNC:1600]	-
ENSG00000145901	775.951754330734	683.878852462352	669.084062144199	2047.24920989649	1696.76014503164	2238.28388319939	709.638222979095	1994.0977460425	-1.49024	2.48786465306464e-33	1.22665236163434e-31	TNIP1	5	151029945	151093577	-	5793	protein_coding	TNFAIP3 interacting protein 1 [Source:HGNC Symbol;Acc:HGNC:16903]	-
ENSG00000170961	176.31093116154	214.531859197094	234.533434481763	894.126689046654	708.67070496548	699.822228985969	208.458741613465	767.539874332701	-1.8801	2.74175980635964e-33	1.34878490880351e-31	HAS2	8	121612116	121641390	-	4190	protein_coding	hyaluronan synthase 2 [Source:HGNC Symbol;Acc:HGNC:4819]	-
ENSG00000160307	8140.60627472421	9058.11592391572	8101.58135564549	2378.24803228395	3570.68796630464	2889.92163084534	8433.43451809514	2946.28587647798	1.51700463246399	3.63379824599277e-33	1.78358930574145e-31	S100B	21	46598962	46605208	-	1448	protein_coding	S100 calcium binding protein B [Source:HGNC Symbol;Acc:HGNC:10500]	-
ENSG00000183856	3347.15283376985	3321.02812599868	2902.01936477623	1382.02755061779	1257.38430795304	1431.76744553195	3190.06677484825	1357.05976803426	1.23341084120974	4.21744263725402e-33	2.06540960435229e-31	IQGAP3	1	156525405	156572604	-	6742	protein_coding	IQ motif containing GTPase activating protein 3 [Source:HGNC Symbol;Acc:HGNC:20669]	-
ENSG00000111371	518.831646386822	533.987597128138	531.01909693984	1682.93557097002	1322.17705812131	1372.11046863479	527.946113484933	1459.07436590871	-1.46654	5.71628454039376e-33	2.79316118808971e-31	SLC38A1	12	46183063	46270017	-	10015	protein_coding	solute carrier family 38 member 1 [Source:HGNC Symbol;Acc:HGNC:13447]	-
ENSG00000072571	1621.69325224624	1883.9457154819	1683.33053729929	722.179248845375	709.68309168686	683.760735205963	1729.65650167581	705.207691912732	1.29407933766402	5.95095862220551e-33	2.90132530768959e-31	HMMR	5	163460203	163491945	+	3936	protein_coding	hyaluronan mediated motility receptor [Source:HGNC Symbol;Acc:HGNC:5012]	-
ENSG00000079215	16.5291497963943	25.2941493376486	20.3557320493605	278.339918825821	169.068582470336	253.542151812949	20.7263437278012	233.650217703036	-3.49498	6.3475783653422e-33	3.0877851633014e-31	SLC1A3	5	36606355	36688334	+	6265	protein_coding	solute carrier family 1 member 3 [Source:HGNC Symbol;Acc:HGNC:10941]	-
ENSG00000033327	2037.6768554555	1818.36829127318	1884.2327623082	682.416403298829	839.268592023405	706.705726320257	1913.42596967896	742.796907214164	1.36436724003192	6.99157538600608e-33	3.39348334938153e-31	GAB2	11	78215297	78418348	-	6771	protein_coding	GRB2 associated binding protein 2 [Source:HGNC Symbol;Acc:HGNC:14458]	-
ENSG00000110900	1403.14116049392	1321.8535079786	1282.41111910971	350.342909410107	484.933239540664	482.99206295589	1335.80192919408	439.422737302221	1.60403764520526	9.04092246753923e-33	4.37841829633516e-31	TSPAN11	12	30926428	30996599	+	7113	protein_coding	tetraspanin 11 [Source:HGNC Symbol;Acc:HGNC:30795]	-
ENSG00000120889	1831.98076910037	1770.5904536354	1762.09837001204	4391.10775414018	3669.90186499981	4540.8137415188	1788.2231975826	4200.60778688626	-1.23187	9.70589277952658e-33	4.69003373268787e-31	TNFRSF10B	8	23020133	23069179	-	5158	protein_coding	TNF receptor superfamily member 10b [Source:HGNC Symbol;Acc:HGNC:11905]	-
ENSG00000038427	15692.5911594768	14627.5128799276	13989.6981088801	5421.7177238466	6585.57562257207	4575.23122819024	14769.9340494282	5527.5081915363	1.41775013693389	9.81270554012957e-33	4.73115689902751e-31	VCAN	5	83471465	83582303	+	14831	protein_coding	versican [Source:HGNC Symbol;Acc:HGNC:2464]	-
ENSG00000059728	63.3617408861783	81.5033700879789	80.5378963692091	469.631446049745	324.976137562742	396.948346277287	75.1343357811221	397.185309963258	-2.40155	1.04235935647575e-32	5.01459987984018e-31	MXD1	2	69897688	69942945	+	6351	protein_coding	MAX dimerization protein 1 [Source:HGNC Symbol;Acc:HGNC:6761]	bHLH
ENSG00000198826	1765.86416991479	1814.62100988983	1964.77065867741	815.67566945482	736.005146442721	683.760735205963	1848.41861282734	745.147183701168	1.31040983418722	1.05943436762057e-32	5.08551832016631e-31	ARHGAP11A	15	32615144	32639949	+	6428	protein_coding	Rho GTPase activating protein 11A [Source:HGNC Symbol;Acc:HGNC:15783]	-
ENSG00000105698	1629.03954104464	1658.17201213474	1431.09646625287	638.354871747251	632.741700862036	635.576253865946	1572.76933981075	635.557608825078	1.30708469015269	1.17377943807914e-32	5.62201654814476e-31	USF2	19	35268978	35279821	+	4952	protein_coding	upstream transcription factor 2, c-fos interacting [Source:HGNC Symbol;Acc:HGNC:12594]	bHLH
ENSG00000172432	1184.58906874159	1118.56349293157	1108.0598489478	2702.79882566387	2456.05018606608	3017.26633152967	1137.07080354032	2725.37178108654	-1.26085	1.33054702717448e-32	6.3589060007047e-31	GTPBP2	6	43605316	43629162	-	4624	protein_coding	GTP binding protein 2 [Source:HGNC Symbol;Acc:HGNC:4670]	-
ENSG00000000971	586.784817771999	739.151252866843	799.183740894459	2304.09569869715	3205.21635988673	2074.22719673218	708.373	2527.84641843869	-1.83553	1.35168442868583e-32	6.44578966178342e-31	CFH	1	196651878	196747504	+	8145	protein_coding	complement factor H [Source:HGNC Symbol;Acc:HGNC:4883]	-
ENSG00000099194	10208.5865714731	8817.35309503514	10260.1739847059	3941.89506661434	4675.20187932941	4164.51588724437	9762.03788373806	4260.53761106271	1.19605272099385	1.42993604176641e-32	6.80406029655359e-31	SCD	10	100347124	100364834	+	5362	protein_coding	stearoyl-CoA desaturase [Source:HGNC Symbol;Acc:HGNC:10571]	-
ENSG00000166128	1355.39028330434	1509.21757714637	1609.87289555595	3944.04440961685	3671.92663844257	3258.18873822976	1491.49358533555	3624.71992876306	-1.28115	1.44820807099123e-32	6.87599095666925e-31	RAB8B	15	63189469	63267782	+	5200	protein_coding	RAB8B, member RAS oncogene family [Source:HGNC Symbol;Acc:HGNC:30273]	-
ENSG00000110619	810.846626123122	848.759233329987	749.621958513408	2498.61124042485	1851.65531340266	2371.36483166229	803.075939322172	2240.54379516327	-1.48011	1.60478950834508e-32	7.60286472942702e-31	CARS	11	3000922	3057613	-	10037	protein_coding	cysteinyl-tRNA synthetase [Source:HGNC Symbol;Acc:HGNC:1493]	-
ENSG00000168243	45.9143049899843	64.6406038628798	41.5964959269541	292.310648342175	289.542602314468	368.26710738442	50.7171349266061	316.706786013688	-2.64413	1.94629781411825e-32	9.20079571867225e-31	GNG4	1	235547687	235650754	-	5401	protein_coding	G protein subunit gamma 4 [Source:HGNC Symbol;Acc:HGNC:4407]	-
ENSG00000155760	2418.76558687237	2264.29477589247	2070.97447806538	689.939103807635	939.494877439951	817.988933224583	2251.34494694341	815.80763815739	1.46395054654431	2.13591868981416e-32	1.00753411270822e-30	FZD7	2	202034587	202038445	+	3859	protein_coding	frizzled class receptor 7 [Source:HGNC Symbol;Acc:HGNC:4045]	-
ENSG00000135451	1382.93886629833	1431.46148844174	1374.45442924595	535.186407626483	404.954688551703	432.513082504443	1396.28492799534	457.55139289421	1.6098434258002	6.07037175405676e-38	3.54669200096941e-36	TROAP	12	49323236	49331731	+	3954	protein_coding	trophinin associated protein [Source:HGNC Symbol;Acc:HGNC:12327]	-
ENSG00000204267	359.968151121477	288.540666518362	325.691712789769	900.574718054202	929.371010226159	1026.78835236466	324.733510143202	952.24469354834	-1.55152	2.46764084261034e-32	1.15899346730619e-30	TAP2	6	32821833	32838780	-	6390	protein_coding	transporter 2, ATP binding cassette subfamily B member [Source:HGNC Symbol;Acc:HGNC:44]	-
ENSG00000079335	96.4200404789669	132.091668763276	84.9630555103744	567.426552664223	463.673	445.132827617305	104.491588250872	492.077499557743	-2.23741	2.49962193087232e-32	1.17148947826883e-30	CDC14A	1	100345001	100520278	+	6511	protein_coding	cell division cycle 14A [Source:HGNC Symbol;Acc:HGNC:1718]	-
ENSG00000128165	8.26457489819717	3.74728138335535	0.885031828233067	256.846488800662	134.647433943441	250.100403145805	4.29896270326186	213.864775296636	-5.6456	2.79515095341193e-32	1.30718293407095e-30	ADM2	22	50481556	50486440	+	4276	protein_coding	adrenomedullin 2 [Source:HGNC Symbol;Acc:HGNC:28898]	-
ENSG00000120616	322.318421029689	312.897995510172	351.357635808528	954.308293117102	853.442006122714	939.597386130342	328.858017449463	915.782561790053	-1.47685	2.94584808959272e-32	1.37470808172365e-30	EPC1	10	32267751	32378798	-	11286	protein_coding	enhancer of polycomb homolog 1 [Source:HGNC Symbol;Acc:HGNC:19876]	-
ENSG00000196639	188.248650458935	161.13309948428	192.936938554809	667.371002281217	551.750763151696	679.171736983104	180.772896166008	632.764500805339	-1.80621	3.58308492517082e-32	1.66522694378102e-30	HRH1	3	11137093	11263557	+	5546	protein_coding	histamine receptor H1 [Source:HGNC Symbol;Acc:HGNC:5182]	-
ENSG00000119943	624.434547863786	660.458343816381	751.392022169874	194.515541727698	208.551664604127	275.339893371529	678.761637950013	226.135699901118	1.58810137185703	1.05389885890585e-23	3.21225424225667e-22	PYROXD2	10	98383565	98415184	-	3867	protein_coding	pyridine nucleotide-disulphide oxidoreductase domain 2 [Source:HGNC Symbol;Acc:HGNC:23517]	-
ENSG00000144802	571.173954075404	530.240315744782	661.118775690101	1610.93258038574	1435.56437091579	1627.94711955916	587.511015170096	1558.14802362023	-1.40643	3.95734721066743e-32	1.83494612259735e-30	NFKBIZ	3	101827991	101861022	+	5902	protein_coding	NFKB inhibitor zeta [Source:HGNC Symbol;Acc:HGNC:29805]	-
ENSG00000183765	471.999055297038	498.388423986262	476.14712358939	1478.74798573101	1154.12086237235	1322.77873773905	482.178200957563	1318.5491952808	-1.45112	6.57528339424759e-32	3.04235989407299e-30	CHEK2	22	28687743	28742422	-	4493	protein_coding	checkpoint kinase 2 [Source:HGNC Symbol;Acc:HGNC:16627]	-
ENSG00000155287	280.077260438904	272.614720639102	257.544262015822	823.198369963626	723.856505786169	801.927439444578	270.078747697943	782.994105064791	-1.5355	6.83989125102667e-32	3.15808792444119e-30	SLC25A28	10	99610522	99620609	-	1755	protein_coding	solute carrier family 25 member 28 [Source:HGNC Symbol;Acc:HGNC:23472]	-
ENSG00000013016	1355.39028330434	1285.31751449089	1229.30920941573	512.618306100065	531.50302872411	532.323793851622	1290.00566907032	525.481709558599	1.29561596170775	6.95974567966393e-32	3.20663293016736e-30	EHD3	2	31234337	31269447	+	4636	protein_coding	EH domain containing 3 [Source:HGNC Symbol;Acc:HGNC:3244]	-
ENSG00000158683	25.7120107943912	32.7887121043593	33.6312094728565	276.190575823305	192.353477062059	292.548636707249	30.710644123869	253.697563197538	-3.0444	7.69358733393037e-32	3.5372647419482e-30	PKD1L1	7	47740202	47948491	-	10250	protein_coding	polycystin 1 like 1, transient receptor potential channel interacting [Source:HGNC Symbol;Acc:HGNC:18053]	-
ENSG00000129474	281.913832638503	263.246517180713	262.854452985221	776.987495409532	729.930826114445	844.375673006022	269.338267601479	783.764664843333	-1.54052	7.801885754271e-32	3.57950518405954e-30	AJUBA	14	22971174	22982642	-	5979	protein_coding	ajuba LIM protein [Source:HGNC Symbol;Acc:HGNC:20250]	-
ENSG00000272886	798.908906825726	818.780982263144	786.793295299196	1985.99293432478	1754.46618815025	1814.94879714066	801.494394796022	1851.8026398719	-1.20818	9.67970177045048e-32	4.43171724124847e-30	DCP1A	3	53283428	53347610	-	6127	protein_coding	decapping mRNA 1A [Source:HGNC Symbol;Acc:HGNC:18714]	-
ENSG00000100911	1636.38582984304	1806.18962677728	1924.05919457869	3888.16149155144	4361.36199570184	4942.35108601894	1788.87821706634	4397.29152442407	-1.29737	1.00213242350037e-31	4.57222310746124e-30	PSME2	14	24143362	24147570	-	3582	protein_coding	proteasome activator subunit 2 [Source:HGNC Symbol;Acc:HGNC:9569]	-
ENSG00000115594	404.964170011661	413.137772514928	391.184068079016	1322.9206180486	1009.34956121512	1136.92430971327	403.095336868535	1156.39816299233	-1.52034	1.00285534133275e-31	4.57222310746124e-30	IL1R1	2	102064544	102179874	+	7083	protein_coding	interleukin 1 receptor type 1 [Source:HGNC Symbol;Acc:HGNC:5993]	-
ENSG00000156103	5479.41315750472	4986.69470090013	5347.36230618419	2185.88183355877	2222.18885342747	1621.06362222488	5271.15672152968	2009.7114364037	1.39066777330728	1.01931161134761e-31	4.63754863175335e-30	MMP16	8	88032009	88328025	-	12115	protein_coding	matrix metallopeptidase 16 [Source:HGNC Symbol;Acc:HGNC:7162]	-
ENSG00000135604	16.5291497963943	22.4836883001321	10.6203819387968	190.216855722666	173.118129355853	251.24765270152	16.5444066784411	204.860879260013	-3.63461	1.1558412345527e-31	5.24776000512647e-30	STX11	6	144150526	144188370	+	1926	protein_coding	syntaxin 11 [Source:HGNC Symbol;Acc:HGNC:11429]	-
ENSG00000114127	952.262685492273	1048.30196699366	1154.08150401592	3729.11010936525	3069.55653922191	2533.12701901806	1051.54871883395	3110.59788920174	-1.56472	1.41612070799146e-31	6.41611613082285e-30	XRN1	3	142306607	142448062	-	11982	protein_coding	5'-3' exoribonuclease 1 [Source:HGNC Symbol;Acc:HGNC:30654]	-
ENSG00000110330	554.64480427901	593.944099261823	677.049348598296	1644.24739692474	1637.02932847026	1443.2399410891	608.546084046376	1574.83888882803	-1.37172	1.64632470647245e-31	7.44364197679546e-30	BIRC2	11	102347211	102378670	+	4532	protein_coding	baculoviral IAP repeat containing 2 [Source:HGNC Symbol;Acc:HGNC:590]	-
ENSG00000173511	2016.55627516011	1889.56663755694	1785.1091975461	851.139828996334	820.033244317199	797.338441221719	1897.07737008771	822.837171511751	1.20488861701346	2.00746692346853e-31	9.05770738367489e-30	VEGFB	11	64234538	64238793	+	1545	protein_coding	vascular endothelial growth factor B [Source:HGNC Symbol;Acc:HGNC:12681]	-
ENSG00000108175	3562.95006722278	3015.62469325522	2967.51172006547	1173.54127937373	1420.3785700951	1161.01655038328	3182.02882684782	1251.64546661737	1.34556972996127	2.22446338891526e-31	1.00093171286707e-29	ZMIZ1	10	79069035	79316528	+	11048	protein_coding	zinc finger MIZ-type containing 1 [Source:HGNC Symbol;Acc:HGNC:16493]	zf-MIZ
ENSG00000116833	40.4045883911861	27.1677900293263	49.5617823810517	363.238967425203	243.985199852401	277.634392482958	39.0447202671881	294.952853253521	-2.91371	2.22755876079718e-31	1.00093171286707e-29	NR5A2	1	200027602	200177424	+	7559	protein_coding	nuclear receptor subfamily 5 group A member 2 [Source:HGNC Symbol;Acc:HGNC:7984]	SF-like
ENSG00000162772	221.306950051724	222.026421963805	355.782794949693	2751.15904322047	2215.10214637782	3293.75347445691	266.372055655074	2753.33822135173	-3.36917	2.25119786523179e-31	1.00947232668717e-29	ATF3	1	212565334	212620777	+	4040	protein_coding	activating transcription factor 3 [Source:HGNC Symbol;Acc:HGNC:785]	TF_bZIP
ENSG00000154274	191.003508758335	197.669092971995	241.613689107627	48.3602175566099	104.275832302064	59.6569768971646	210.095430279319	70.764342251946	1.56521320328581	2.55874316699453e-09	2.26034413612938e-08	C4orf19	4	37453941	37623495	+	2770	protein_coding	chromosome 4 open reading frame 19 [Source:HGNC Symbol;Acc:HGNC:25618]	-
ENSG00000112763	471.080769197238	494.641142602906	506.238205749314	1429.31309667314	1142.98460843718	1418.00045086337	490.653372516486	1330.09938532456	-1.43821	3.26301159616956e-31	1.45718876465826e-29	BTN2A1	6	26457904	26476621	+	3787	protein_coding	butyrophilin subfamily 2 member A1 [Source:HGNC Symbol;Acc:HGNC:1136]	-
ENSG00000113615	1331.51484470954	1383.68365080396	1348.78850622719	2968.24268647459	2905.54989035847	2717.83419748813	1354.66233391357	2863.8755914404	-1.08019	3.3253588483514e-31	1.48199479309043e-29	SEC24A	5	134648789	134727823	+	7201	protein_coding	SEC24 homolog A, COPII coat complex component [Source:HGNC Symbol;Acc:HGNC:10703]	-
ENSG00000113758	766.768893332737	705.425720416645	672.624189457131	249.323788291856	237.910879524126	232.891659810085	714.939601068838	240.042109208689	1.57422381379205	3.6618851089582e-31	1.62864208529645e-29	DBN1	5	177456608	177474401	-	5119	protein_coding	drebrin 1 [Source:HGNC Symbol;Acc:HGNC:2695]	-
ENSG00000143322	2115.73117393847	2052.57337773289	2106.3757511947	6355.6072584398	4555.74024620666	5161.47575116045	2091.56010095536	5357.60775193564	-1.35693	3.84894922385375e-31	1.70835336935733e-29	ABL2	1	179099327	179229684	-	13257	protein_coding	ABL proto-oncogene 2, non-receptor tyrosine kinase [Source:HGNC Symbol;Acc:HGNC:77]	-
ENSG00000159335	4373.7966933459	4152.92459310357	3255.14706424122	1577.61776384674	1508.45621485509	1560.26	3927.28945023023	1548.77779149128	1.34238381318984	4.18362332886255e-31	1.85312404890044e-29	PTMS	12	6765516	6770952	+	1475	protein_coding	parathymosin [Source:HGNC Symbol;Acc:HGNC:9629]	-
ENSG00000116005	1837.49048569917	1782.76911813131	1898.39327155993	542.709108135289	785.612095790304	585.097273414499	1839.55095846347	637.806159113364	1.52703965304195	1.43738480498989e-30	6.21526330459218e-29	PCYOX1	2	70257386	70281191	+	5870	protein_coding	prenylcysteine oxidase 1 [Source:HGNC Symbol;Acc:HGNC:20588]	-
ENSG00000196498	3601.51808341437	2969.72049630912	2419.6770183892	1171.39193637122	966.829318917191	1002.69611169465	2996.97186603756	1046.97245566102	1.51726311809191	1.23178368168529e-28	4.77655903469173e-27	NCOR2	12	124324415	124567589	-	13975	protein_coding	nuclear receptor corepressor 2 [Source:HGNC Symbol;Acc:HGNC:7673]	MYB
ENSG00000029153	293.851551935899	326.950300697754	353.127699464994	1038.13267021523	844.330525630301	974.014872801783	324.643184032882	952.15935621577	-1.55168	5.75078227099561e-31	2.53185450569308e-29	ARNTL2	12	27332854	27425289	+	6983	protein_coding	aryl hydrocarbon receptor nuclear translocator like 2 [Source:HGNC Symbol;Acc:HGNC:18984]	bHLH
ENSG00000113719	3259.91565428888	3174.88415204782	2856.88274153634	1329.36864705614	1453.78733190061	1429.47294642052	3097.22751595768	1404.20964179243	1.14110582802644	6.00914515663813e-31	2.64026815319788e-29	ERGIC1	5	172834275	172952685	+	14139	protein_coding	endoplasmic reticulum-golgi intermediate compartment 1 [Source:HGNC Symbol;Acc:HGNC:29205]	-
ENSG00000138785	227.734952750322	250.13103233897	249.578975561725	688.864432306377	692.472517423412	799.632940333148	242.481653550339	726.989963354312	-1.58346	6.19692615730613e-31	2.71729601098939e-29	INTS12	4	105682627	105895986	-	3897	protein_coding	integrator complex subunit 12 [Source:HGNC Symbol;Acc:HGNC:25067]	-
ENSG00000185585	1075.31302286543	985.535003822457	960.259533632877	373.985682437783	330.038071169638	399.242845388717	1007.03585344026	367.755532998713	1.45456386051661	1.05476881866096e-30	4.58813909482599e-29	OLFML2A	9	124777158	124814885	+	6746	protein_coding	olfactomedin like 2A [Source:HGNC Symbol;Acc:HGNC:27270]	-
ENSG00000013810	2595.99480413371	2543.46723895244	2155.05250174752	939.26289209949	859.51632645099	1065.79483725896	2431.50484827789	954.858018603146	1.34911664083079	7.5861301329985e-31	3.31311691359592e-29	TACC3	4	1721490	1745176	+	6528	protein_coding	transforming acidic coiled-coil containing protein 3 [Source:HGNC Symbol;Acc:HGNC:11524]	-
ENSG00000278540	3360.00883916705	3160.83184686024	3092.30120784634	1466.92659921717	1534.77826961095	1575.17363999629	3204.38063129121	1525.62616960814	1.07071772724418	7.88415145740672e-31	3.43638625422529e-29	ACACA	17	37084988	37406818	-	13008	protein_coding	acetyl-CoA carboxylase alpha [Source:HGNC Symbol;Acc:HGNC:84]	-
ENSG00000106330	311.298987832093	339.128965193659	272.589803095785	125.736565647186	103.263445580684	108.988707792897	307.672585373846	112.662906340256	1.44942510239687	1.13404474256809e-14	1.70325548413414e-13	MOSPD3	7	100612102	100615384	+	1726	protein_coding	motile sperm domain containing 3 [Source:HGNC Symbol;Acc:HGNC:25078]	-
ENSG00000182158	2693.33313071248	2645.58065664888	2380.73561794695	1144.52514883977	1211.82690549097	1147.2495557147	2573.2164684361	1167.86720334848	1.13940997415851	1.22253291077055e-30	5.30730273394873e-29	CREB3L2	7	137874979	138002067	-	8788	protein_coding	cAMP responsive element binding protein 3 like 2 [Source:HGNC Symbol;Acc:HGNC:23720]	TF_bZIP
ENSG00000143514	1513.33549246988	1404.29369841242	1300.99678750261	3330.40698239854	2979.45412101916	3076.92330842683	1406.20865946164	3128.92813728151	-1.15393	1.3960010965274e-30	6.04832045658483e-29	TP53BP2	1	223779899	223845972	-	5991	protein_coding	tumor protein p53 binding protein 2 [Source:HGNC Symbol;Acc:HGNC:12000]	-
ENSG00000149639	7074.47611285677	6609.27	5989.01038165316	2407.26416281792	2420.61665081781	2433.31630767089	6557.58467813431	2420.39904043554	1.43789505566308	1.93958304650033e-53	1.87863703699474e-51	SOGA1	20	36777442	36863686	-	15128	protein_coding	suppressor of glucose, autophagy associated 1 [Source:HGNC Symbol;Acc:HGNC:16111]	-
ENSG00000169129	1633.63097154364	1547.62721132576	1324.00761503667	579.247939178061	614.51873987721	550.679786743058	1501.75526596869	581.482155266109	1.36813061515619	1.64682827764401e-30	7.10679775340513e-29	AFAP1L2	10	114294824	114404756	-	5789	protein_coding	actin filament associated protein 1 like 2 [Source:HGNC Symbol;Acc:HGNC:25901]	-
ENSG00000029993	1159.8	1170.08861195271	1226.65411393103	434.167286508231	445.450157406873	515.115050515902	1185.51268997691	464.910831477002	1.35154296575382	1.89068011656499e-30	8.14300232812268e-29	HMGB3	X	150980509	150990775	+	3967	protein_coding	high mobility group box 3 [Source:HGNC Symbol;Acc:HGNC:5004]	HMG
ENSG00000134684	1761.2727394158	1841.78879991916	1740.85760613444	4541.5617643163	3640.54265007981	4795.50314288746	1781.30638182313	4325.86918576119	-1.27987	2.0848083732528e-30	8.96138636652824e-29	YARS	1	32775237	32818153	-	8212	protein_coding	tyrosyl-tRNA synthetase [Source:HGNC Symbol;Acc:HGNC:12840]	-
ENSG00000131389	3348.98940596945	3103.68580576407	3533.0470583064	1394.92360863288	1594.50908617233	1532.72540643484	3328.57409001331	1507.38603374669	1.1428198698613	2.54703093274387e-30	1.09266624246628e-28	SLC6A6	3	14402576	14489349	+	8254	protein_coding	solute carrier family 6 member 6 [Source:HGNC Symbol;Acc:HGNC:11052]	-
ENSG00000159873	899.920377803691	893.726609930251	872.641382637804	1891.42184221408	1889.1136220937	1995.06697738787	888.762790123916	1925.20081389855	-1.11505	2.76226690931925e-30	1.18267353152838e-28	CCDC117	22	28772674	28789301	+	4326	protein_coding	coiled-coil domain containing 117 [Source:HGNC Symbol;Acc:HGNC:26599]	-
ENSG00000129654	295.688124135499	329.760761735271	308.87610805334	112.84050763209	116.424472958615	118.166704238614	311.44166464137	115.810561609773	1.42726489877222	8.30459479590058e-16	1.40623181341928e-14	FOXJ1	17	76136333	76141299	-	2641	protein_coding	forkhead box J1 [Source:HGNC Symbol;Acc:HGNC:3816]	Fork
ENSG00000163932	5690.61896045865	5229.33117047239	6063.35305522474	2104.20679946316	2709.14686641089	2338.09459454657	5661.10106205193	2383.81608680687	1.24761943143213	3.93323659226139e-30	1.67743688953332e-28	PRKCD	3	53156009	53192717	+	3396	protein_coding	protein kinase C delta [Source:HGNC Symbol;Acc:HGNC:9399]	-
ENSG00000198160	970.628407488267	962.114495176486	1072.65857581848	2341.70920124118	2475.28553377229	2110.93918251505	1001.80049282774	2309.31130584284	-1.20497	4.13995361009028e-30	1.76214861376362e-28	MIER1	1	66924895	66988619	+	8273	protein_coding	MIER1 transcriptional regulator [Source:HGNC Symbol;Acc:HGNC:29657]	Others
ENSG00000148303	9236.12159178523	10038.966826009	10581.4405383545	4765.09343657796	4631.6692503101	5128.20551404472	9952.17631871626	4841.6560669776	1.03964187211203	4.16716384565829e-30	1.77027293739632e-28	RPL7A	9	133348214	133351426	+	2242	protein_coding	ribosomal protein L7a [Source:HGNC Symbol;Acc:HGNC:10364]	-
ENSG00000183735	1051.43758427064	1131.67897777332	1190.36780897347	2352.45591625376	2652.45321001366	2496.41503323519	1124.49479033914	2500.44138650087	-1.15291	5.01206534492369e-30	2.12505719964829e-28	TBK1	12	64451880	64502108	+	4762	protein_coding	TANK binding kinase 1 [Source:HGNC Symbol;Acc:HGNC:11584]	-
ENSG00000158014	220.388663951924	269.804259601585	176.12133381838	13.970729516354	27.3344	10.3252460014323	222.104752457297	17.2101389983421	3.67196371364082	5.19365931853596e-30	2.19777509764765e-28	SLC30A2	1	26037252	26046133	-	3498	protein_coding	solute carrier family 30 member 2 [Source:HGNC Symbol;Acc:HGNC:11013]	-
ENSG00000011590	1.83657219959937	0	6.19522279763147	200.963570735246	155.907555092406	262.720148258667	2.67726499907695	206.530424695439	-6.23921	5.4009620695432e-30	2.28106911592161e-28	ZBTB32	19	35704527	35717038	+	2770	protein_coding	zinc finger and BTB domain containing 32 [Source:HGNC Symbol;Acc:HGNC:16763]	ZBTB
ENSG00000122863	2406.82786757497	2181.85458545865	1819.62543884719	792.032896427144	855.466779565473	847.817421673166	2136.10263062694	831.772365888594	1.36057724713633	5.43644107911641e-30	2.29161238756642e-28	CHST3	10	71964365	72013564	+	6970	protein_coding	carbohydrate sulfotransferase 3 [Source:HGNC Symbol;Acc:HGNC:1971]	-
ENSG00000177732	1224.99365713278	991.15592589749	1052.30284376912	383.657725949105	432.289130028943	410.715340945864	1089.48414226646	408.887398974637	1.41358568877878	1.94456425020045e-28	7.44778360362363e-27	SOX12	20	325595	330224	+	4630	protein_coding	SRY-box 12 [Source:HGNC Symbol;Acc:HGNC:11198]	HMG
ENSG00000184545	34.894871792388	39.3464545252312	16.8156047364283	279.414590327079	208.551664604127	322.377125155832	30.3523103513492	270.114460029013	-3.15724	6.52615888971044e-30	2.74035800931521e-28	DUSP8	11	1554044	1571920	-	4616	protein_coding	dual specificity phosphatase 8 [Source:HGNC Symbol;Acc:HGNC:3074]	-
ENSG00000185920	1926.56423737974	1830.54695576909	1324.00761503667	441.689987017037	602.370099220658	452.016324951593	1693.70626939517	498.692137063096	1.76276296377516	6.91466596165922e-30	2.8979099096623e-28	PTCH1	9	95442980	95517057	-	16591	protein_coding	patched 1 [Source:HGNC Symbol;Acc:HGNC:9585]	-
ENSG00000113742	623.516261763986	584.575895803435	634.567820843109	1897.86987122162	1433.53959747303	1570.58464177343	614.21999280351	1633.99803682269	-1.41131	7.1492893550599e-30	2.99048873157045e-28	CPEB4	5	173888280	173961976	+	10272	protein_coding	cytoplasmic polyadenylation element binding protein 4 [Source:HGNC Symbol;Acc:HGNC:21747]	-
ENSG00000135414	2349.89412938739	1966.38590591572	2609.95886145931	675.968374291281	918.234756290987	635.576253865946	2308.74629892081	743.259794816071	1.63422080172721	7.72629452141616e-30	3.22565395603874e-28	GDF11	12	55743280	55757278	+	8657	protein_coding	growth differentiation factor 11 [Source:HGNC Symbol;Acc:HGNC:4216]	-
ENSG00000123595	157.026923065746	177.995865709379	155.76560176902	576.023924674287	504.16858724687	533.471043407337	163.596130181382	537.887851776165	-1.71748	7.82351479197933e-30	3.25999728224867e-28	RAB9A	X	13689125	13710506	+	2118	protein_coding	RAB9A, member RAS oncogene family [Source:HGNC Symbol;Acc:HGNC:9792]	-
ENSG00000087253	285.586977037702	231.394625422193	279.670057721649	45.1362030528359	47.5821759048251	35.5647362271558	265.550553393848	42.7610383949389	2.63058339513685	8.88919951189635e-30	3.69699093440376e-28	LPCAT2	16	55508998	55586670	+	7439	protein_coding	lysophosphatidylcholine acyltransferase 2 [Source:HGNC Symbol;Acc:HGNC:26032]	-
ENSG00000234465	4.59143049899843	10.3050238042272	4.42515914116533	249.323788291856	109.33776590896	229.449911142941	6.44053781479699	196.037155114585	-4.93424	9.12985867158263e-30	3.78984781009144e-28	PINLYP	19	43576800	43583964	+	3570	protein_coding	phospholipase A2 inhibitor and LY6/PLAUR domain containing [Source:HGNC Symbol;Acc:HGNC:44206]	-
ENSG00000185201	148.762348167549	188.300889513606	137.179933376125	505.095605591259	807.884603660648	780.129697885998	158.081057019094	697.703302379302	-2.14285	9.33138308708112e-30	3.86039885678314e-28	IFITM2	11	307631	315272	+	1543	protein_coding	interferon induced transmembrane protein 2 [Source:HGNC Symbol;Acc:HGNC:5413]	-
ENSG00000134690	1426.09831298891	1358.38950146631	1351.44360171189	564.202538160449	613.50635315583	601.158767194504	1378.64380538904	592.955886170261	1.21712662868878	9.33524616860787e-30	3.86039885678314e-28	CDCA8	1	37692418	37709719	+	2469	protein_coding	cell division cycle associated 8 [Source:HGNC Symbol;Acc:HGNC:14629]	-
ENSG00000155313	467.40762479804	498.388423986262	499.15795112345	1343.3393765725	1346.47433943441	1107.09582126469	488.31799996925	1265.63651242387	-1.37443	9.63340376407423e-30	3.97615091345587e-28	USP25	21	15730025	15880069	+	7823	protein_coding	ubiquitin specific peptidase 25 [Source:HGNC Symbol;Acc:HGNC:12624]	-
ENSG00000149289	175.39264506174	191.111350551123	186.741715757177	804.92895444224	573.01088430066	603.453266305934	184.415237123347	660.464368349611	-1.84047	1.02348130146901e-29	4.21639470754521e-28	ZC3H12C	11	110093361	110171841	+	9719	protein_coding	zinc finger CCCH-type containing 12C [Source:HGNC Symbol;Acc:HGNC:29362]	-
ENSG00000140988	14996.5302958287	16153.5932232991	15357.0722835002	7208.89643043865	7015.83997915826	8279.70004359301	15502.398600876	7501.47881772997	1.04735821128606	1.04681590224134e-29	4.30438848255577e-28	RPS2	16	1962052	1964860	-	2413	protein_coding	ribosomal protein S2 [Source:HGNC Symbol;Acc:HGNC:10404]	-
ENSG00000169085	5.50971659879811	2.81046103751651	7.9652864540976	159.051382186184	158.944715256543	138.817196241479	5.42848803013741	152.271097894735	-4.80026	1.22080866281982e-29	5.01037348188934e-28	VXN	8	66493208	66518524	+	5074	protein_coding	vexin [Source:HGNC Symbol;Acc:HGNC:28498]	-
ENSG00000087086	24670.6743572183	27268.9666266769	21634.6030411573	7887.01414773245	10731.2992466201	10072.8510991751	24524.7480083508	9563.72149784256	1.35856485868323	1.44054580207479e-29	5.90109298207067e-28	FTL	19	48965301	48966878	+	878	protein_coding	ferritin light chain [Source:HGNC Symbol;Acc:HGNC:3999]	-
ENSG00000111011	972.464979687867	1067.97519425628	1151.42640853122	3081.08319410668	2474.27314705091	2461.99754656375	1063.95552749179	2672.45129590711	-1.32863	1.50220688106746e-29	6.14213781596684e-28	RSRC2	12	122503458	122527000	-	8741	protein_coding	arginine and serine rich coiled-coil 2 [Source:HGNC Symbol;Acc:HGNC:30559]	-
ENSG00000119138	5709.90296855444	5330.50776782299	6166.01674729978	1892.49651371533	2632.20547558607	1894.10901648497	5735.4758278924	2139.60366859546	1.4221590912235	1.55313984800178e-29	6.33849751076832e-28	KLF9	9	70384597	70414624	-	5175	protein_coding	Kruppel like factor 9 [Source:HGNC Symbol;Acc:HGNC:1123]	zf-C2H2
ENSG00000177700	832.885492518314	764.445402204492	936.363674270585	384.732397450363	271.319641329641	309.75738004297	844.56485633113	321.936472940991	1.39225875435534	1.38468164249946e-20	3.47653998098971e-19	POLR2L	11	837356	842545	-	1142	protein_coding	RNA polymerase II subunit L [Source:HGNC Symbol;Acc:HGNC:9199]	-
ENSG00000152953	2042.2682859545	1946.71267865311	2049.73371418778	641.578886251025	885.838381206851	797.338441221719	2012.9048929318	774.918569559865	1.37680869310403	1.70329723655131e-29	6.92536505152289e-28	STK32B	4	5051442	5500998	+	5324	protein_coding	serine/threonine kinase 32B [Source:HGNC Symbol;Acc:HGNC:14217]	-
ENSG00000136244	0	2.81046103751651	0.885031828233067	457.810059535907	317.889430513087	493.317308957322	1.23183095524986	423.005599668772	-8.43936	1.77268858187654e-29	7.19407863404758e-28	IL6	7	22725884	22732002	+	2069	protein_coding	interleukin 6 [Source:HGNC Symbol;Acc:HGNC:6018]	-
ENSG00000188404	226.816666650522	253.878313722325	311.53120353804	767.315451898211	952.655904817882	827.166929670301	264.075394636962	849.046095462131	-1.68454	2.11266443334052e-29	8.55786170925462e-28	SELL	1	169690667	169711698	-	2725	protein_coding	selectin L [Source:HGNC Symbol;Acc:HGNC:10720]	-
ENSG00000028528	5636.44008057047	5668.69991267081	5907.58745345572	2714.6202121777	3059.43267200812	2725.86494437813	5737.57581556567	2833.30594285465	1.01775408625682	2.39292281968976e-29	9.67513302588106e-28	SNX1	15	64094123	64146090	+	9780	protein_coding	sorting nexin 1 [Source:HGNC Symbol;Acc:HGNC:11172]	-
ENSG00000134343	90.9103238801688	132.091668763276	132.75477423496	41.9121885490619	71.8794572179273	21.7977415585794	118.585588959468	45.1964624418562	1.38345087961551	6.57435827679708e-05	0.000306470566687142	ANO3	11	26309599	26663288	+	7700	protein_coding	anoctamin 3 [Source:HGNC Symbol;Acc:HGNC:14004]	-
ENSG00000174804	226.816666650522	187.364069167768	198.247129524207	822.123698462368	607.432032827555	656.22674586881	204.142621780832	695.260825719578	-1.76775	2.92177288155295e-29	1.17697220716605e-27	FZD4	11	86945679	86955391	-	7383	protein_coding	frizzled class receptor 4 [Source:HGNC Symbol;Acc:HGNC:4042]	-
ENSG00000198743	8590.56646362605	8210.29351093157	9469.84056209382	3010.15487502365	3719.50881434739	2294.49911142941	8756.90017888381	3008.05426693348	1.54123341153062	3.2996648375764e-29	1.32430194853227e-27	SLC5A3	21	34073570	34106262	+	11576	protein_coding	solute carrier family 5 member 3 [Source:HGNC Symbol;Acc:HGNC:11038]	-
ENSG00000163683	505.975640989627	558.344926119947	602.706675026719	1275.63507199324	1509.46860157647	1606.14937800058	555.675747378764	1463.7510171901	-1.397	3.55607015880728e-29	1.42458523843542e-27	SMIM14	4	39546330	39639090	-	6721	protein_coding	small integral membrane protein 14 [Source:HGNC Symbol;Acc:HGNC:27321]	-
ENSG00000149131	5.50971659879811	5.62092207503303	7.9652864540976	133.259266155992	211.588824768265	136.52269713005	6.36530837597625	160.456929351435	-4.65329	4.22879459586118e-29	1.69097469041473e-27	SERPING1	11	57597387	57614853	+	3603	protein_coding	serpin family G member 1 [Source:HGNC Symbol;Acc:HGNC:1228]	-
ENSG00000100364	5599.70863657848	5286.47721156856	5049.99161189788	2395.44277630408	2681.81242493365	2668.5024665924	5312.05915334831	2581.91922261004	1.04080442895255	4.78376558551112e-29	1.90938834075172e-27	KIAA0930	22	45190338	45240769	-	10019	protein_coding	KIAA0930 [Source:HGNC Symbol;Acc:HGNC:1314]	-
ENSG00000225614	413.228744909858	424.379616664994	367.288208716723	98.8697781157358	112.374926073098	97.5162122357498	401.632190097192	102.920305474861	1.96239016339196	5.30156237907589e-29	2.10449815896541e-27	ZNF469	16	88427471	88440757	+	13287	protein_coding	zinc finger protein 469 [Source:HGNC Symbol;Acc:HGNC:23216]	zf-C2H2
ENSG00000105402	703.407152446559	677.32111004148	631.027693530177	1550.75097631529	1652.21512929095	2032.92621272645	670.585318672738	1745.29743944423	-1.37972	5.63323908550116e-29	2.23209417073321e-27	NAPA	19	47487637	47515240	-	5839	protein_coding	NSF attachment protein alpha [Source:HGNC Symbol;Acc:HGNC:7641]	-
ENSG00000183762	1284.68225361976	1127.93169638996	1246.12481415216	447.063344523327	527.453481838593	427.924084281584	1219.57958805396	467.480303547835	1.38226002346266	7.12312660431989e-29	2.81731938453618e-27	KREMEN1	22	29073078	29168333	+	7977	protein_coding	kringle containing transmembrane protein 1 [Source:HGNC Symbol;Acc:HGNC:17550]	-
ENSG00000256128	11.9377192973959	1.87364069167768	6.19522279763147	193.44087022644	124.523566729649	184.707178470067	6.66886092890168	167.557205142052	-4.64593	7.15251364909759e-29	2.82381757164463e-27	LINC00944	12	126729787	126772411	-	1853	lincRNA	long intergenic non-protein coding RNA 944 [Source:HGNC Symbol;Acc:HGNC:48640]	-
ENSG00000197044	168.964642363142	182.679967438573	158.420697253719	899.500046552944	608.444419548934	561.00503274449	170.021769018478	689.649832948789	-2.02074	7.97986226261156e-29	3.1447583777413e-27	ZNF441	19	11767000	11784078	+	4748	protein_coding	zinc finger protein 441 [Source:HGNC Symbol;Acc:HGNC:20875]	zf-C2H2
ENSG00000185483	351.703576223279	310.087534472655	429.240436693037	96.7204351132198	183.241996569646	141.111695352908	363.677182462991	140.358042345258	1.37212713156918	1.94182554969152e-10	1.94120202772603e-09	ROR1	1	63774022	64181498	+	6715	protein_coding	receptor tyrosine kinase like orphan receptor 1 [Source:HGNC Symbol;Acc:HGNC:10256]	-
ENSG00000112149	258.038394043711	251.067852684809	309.761139881573	876.931945026526	734.992759721341	1008.43235947322	272.955795536698	873.452354740364	-1.6767	8.28660267408826e-29	3.25387265002532e-27	CD83	6	14117256	14136918	+	2515	protein_coding	CD83 molecule [Source:HGNC Symbol;Acc:HGNC:1703]	-
ENSG00000178685	2303.06153829761	2087.23573052893	1655.89455062407	4938.1155482805	5146.97409149215	6381.00202888518	2015.3972731502	5488.69722288594	-1.44541	8.35078933410082e-29	3.27317899205143e-27	PARP10	8	143977153	144012772	-	6033	protein_coding	poly(ADP-ribose) polymerase family member 10 [Source:HGNC Symbol;Acc:HGNC:25895]	-
ENSG00000100503	1945.84824547553	1915.79760724042	1910.78371715519	829.646398971174	893.937474977885	700.969478541684	1924.14318995705	808.184450830248	1.25044377819684	9.13907168492441e-29	3.57572332548577e-27	NIN	14	50719763	50831121	-	13683	protein_coding	ninein [Source:HGNC Symbol;Acc:HGNC:14906]	-
ENSG00000123933	759.42260453434	752.266737708587	706.255398929987	182.69415521386	273.344	217.977415585794	739.314913724305	224.671995190684	1.7165041472063	9.38310853655009e-29	3.6646251673304e-27	MXD4	4	2247432	2262294	-	7058	protein_coding	MAX dimerization protein 4 [Source:HGNC Symbol;Acc:HGNC:13906]	bHLH
ENSG00000196712	978.892982386464	875.927023359313	916.892974049457	2438.4296363544	2189.79247834333	1952.61874382642	923.904326598412	2193.61361950805	-1.24765	9.60315207254078e-29	3.74385497525727e-27	NF1	17	31094927	31382116	+	27130	protein_coding	neurofibromin 1 [Source:HGNC Symbol;Acc:HGNC:7765]	-
ENSG00000101224	5814.58758393161	5245.25711635165	4965.0285563875	2049.4	2447.95109229505	2527.39077123949	5341.62441889025	2341.58013881118	1.18984461390692	1.06752277849143e-28	4.15437926993995e-27	CDC25B	20	3786772	3806121	+	4314	protein_coding	cell division cycle 25B [Source:HGNC Symbol;Acc:HGNC:1726]	-
ENSG00000197989	189.166936558735	154.575357063408	154.880569940787	632.981514240961	493.032333311699	678.02448742739	166.207621187643	601.346111660016	-1.85444	1.21676614605142e-28	4.72673522654164e-27	SNHG12	1	28578538	28583132	-	4266	antisense	small nucleolar RNA host gene 12 [Source:HGNC Symbol;Acc:HGNC:30062]	-
ENSG00000134243	3450.91916304722	3405.34195712418	4164.07475183658	1247.69361296054	1641.07887535578	1370.96321907907	3673.44529066932	1419.91190246513	1.37102536324041	1.67147710728744e-29	6.80869170076919e-28	SORT1	1	109309568	109397951	-	9160	protein_coding	sortilin 1 [Source:HGNC Symbol;Acc:HGNC:11186]	-
ENSG00000157456	1700.66585682902	1889.56663755694	1711.65155580275	737.224649862987	777.51300201927	826.019680114586	1767.29468339623	780.252443998948	1.17976637355188	1.29757888630074e-28	5.02275962151901e-27	CCNB2	15	59105078	59125045	+	2801	protein_coding	cyclin B2 [Source:HGNC Symbol;Acc:HGNC:1580]	-
ENSG00000163235	6593.29419656174	6773.2111004148	5784.56802933133	2615.75043406197	3147.51031676811	2917.45562018249	6383.69110876929	2893.57212367086	1.14139164460719	1.32640891397568e-28	5.12525345075743e-27	TGFA	2	70447280	70554193	-	4963	protein_coding	transforming growth factor alpha [Source:HGNC Symbol;Acc:HGNC:11765]	-
ENSG00000113532	228.653238850122	189.237709859445	229.223243512364	666.296330779959	636.791247747553	624.103758308799	215.704730740644	642.39711227877	-1.57388	1.35650379657647e-28	5.23226322810461e-27	ST8SIA4	5	100806935	100903266	-	7794	protein_coding	ST8 alpha-N-acetyl-neuraminide alpha-2,8-sialyltransferase 4 [Source:HGNC Symbol;Acc:HGNC:10871]	-
ENSG00000058668	4590.51221289863	4180.09238313289	4302.13971704094	2069.8173114229	2242.43658785506	2198.13014874937	4357.58143769082	2170.12801600911	1.00571168181891	1.64904959160413e-28	6.3494236307118e-27	ATP2B4	1	203626561	203744081	+	9721	protein_coding	ATPase plasma membrane Ca2+ transporting 4 [Source:HGNC Symbol;Acc:HGNC:817]	-
ENSG00000154640	867.780364310702	991.15592589749	918.663037705923	2034.35315188139	2095.64051325506	2492.97328456805	925.866442638039	2207.6556499015	-1.25342	1.81741232302353e-28	6.98533805214318e-27	BTG3	21	17593653	17612947	-	2306	protein_coding	BTG anti-proliferation factor 3 [Source:HGNC Symbol;Acc:HGNC:1132]	-
ENSG00000168268	1654.75155183903	1486.73388884624	1057.61303473851	429.868600503199	421.152876093771	460.047071841596	1399.69949180793	437.022849479522	1.67951	1.92150960492707e-28	7.3724399331295e-27	NT5DC2	3	52524385	52535054	-	4719	protein_coding	5'-nucleotidase domain containing 2 [Source:HGNC Symbol;Acc:HGNC:25717]	-
ENSG00000186564	918.286099799685	856.253796096698	757.587244967505	355.716266916397	335.100004776534	290.25413759582	844.042380287963	327.023469762917	1.36678431834815	1.65636466139974e-23	4.97205992643037e-22	FOXD2	1	47436017	47440691	+	4675	protein_coding	forkhead box D2 [Source:HGNC Symbol;Acc:HGNC:3803]	Fork
ENSG00000151304	306.707557333095	387.843623177279	399.149354533113	1057.47675723787	986.064666623397	968.27862502321	364.566845014496	1003.94001629483	-1.46128	1.97772146533691e-28	7.56148840247145e-27	SRFBP1	5	121961961	122075570	+	3111	protein_coding	serum response factor binding protein 1 [Source:HGNC Symbol;Acc:HGNC:26333]	-
ENSG00000101220	789.726045827729	711.983462837517	586.776102118523	226.755686765438	290.554989035847	297.137634930108	696.161870261256	271.482770243798	1.35854198248998	8.0132597801898e-18	1.59191404183843e-16	C20orf27	20	3753508	3768387	-	2415	protein_coding	chromosome 20 open reading frame 27 [Source:HGNC Symbol;Acc:HGNC:15873]	-
ENSG00000181019	17768.8360311239	19305.0568667009	17615.673509151	5839.76493783596	8370.4134123637	7130.15598876688	18229.8554689919	7113.44477965552	1.35760323108874	5.52539570116869e-31	2.4375495650925e-29	NQO1	16	69706996	69726951	-	3254	protein_coding	NAD(P)H quinone dehydrogenase 1 [Source:HGNC Symbol;Acc:HGNC:2874]	-
ENSG00000176533	941.243252294677	861.874718171731	1027.52195257859	253.622474296888	342.186711826189	343.027617158696	943.547	312.945601093924	1.59244448228869	2.40487390275076e-28	9.14649510691924e-27	GNG7	19	2511219	2702709	-	4561	protein_coding	G protein subunit gamma 7 [Source:HGNC Symbol;Acc:HGNC:4410]	-
ENSG00000126561	144.170917668551	121.786644959049	137.179933376125	447.063344523327	446.462544128253	465.783319620169	134.379165334575	453.103069423916	-1.75291	2.82565888244015e-28	1.07281505270067e-26	STAT5A	17	42287547	42311943	+	5754	protein_coding	signal transducer and activator of transcription 5A [Source:HGNC Symbol;Acc:HGNC:11366]	STAT
ENSG00000263528	211.205802953928	202.353194701189	155.76560176902	656.624287268637	564.911790529626	672.288239648816	189.774866474712	631.27477248236	-1.73439	3.22727410178134e-28	1.22316494782819e-26	IKBKE	1	206470476	206496889	+	3791	protein_coding	inhibitor of nuclear factor kappa B kinase subunit epsilon [Source:HGNC Symbol;Acc:HGNC:14552]	-
ENSG00000119669	1817.28819150358	1687.21344285575	1416.93595700114	552.381151646611	655.01420873238	665.404742314528	1640.47919712015	624.26670089784	1.39385194862252	3.96489980311319e-28	1.50012259391052e-26	IRF2BPL	14	77024543	77028699	-	4157	protein_coding	interferon regulatory factor 2 binding protein like [Source:HGNC Symbol;Acc:HGNC:14282]	-
ENSG00000123384	3495.9151819374	3176.7577927395	3054.24483923231	1229.42419743915	1538.82781649647	1448.97618886767	3242.30593796974	1405.74273426776	1.20551772411629	4.06164825206554e-28	1.53406413097512e-26	LRP1	12	57128493	57213351	+	20839	protein_coding	LDL receptor related protein 1 [Source:HGNC Symbol;Acc:HGNC:6692]	-
ENSG00000146872	900.838663903491	1018.32371592682	1036.37227086092	2369.65066027389	2112.85108751851	2127.00067629506	985.178216897076	2203.16747469582	-1.16106	4.33921068721429e-28	1.63606260391801e-26	TLK2	17	62458658	62615481	+	8563	protein_coding	tousled like kinase 2 [Source:HGNC Symbol;Acc:HGNC:11842]	-
ENSG00000089057	5169.95074187223	4719.70090233607	5563.31007227306	1917.21395824427	2505.65713541366	2082.25794362219	5150.98723882712	2168.37634576004	1.24798153729326	4.41571890122606e-28	1.66203388625941e-26	SLC23A2	20	4852356	5010293	-	7515	protein_coding	solute carrier family 23 member 2 [Source:HGNC Symbol;Acc:HGNC:10973]	-
ENSG00000159184	143.252631568751	133.965309454954	147.800315314922	62.3309470729639	73.9042306606858	29.8284884485823	141.672752112876	55.3545553940773	1.34899383403228	3.37680509791622e-06	1.95252622708645e-05	HOXB13	17	48724763	48729178	-	3467	protein_coding	homeobox B13 [Source:HGNC Symbol;Acc:HGNC:5112]	Homeobox
ENSG00000061337	3339.80654497145	3133.66405683091	3009.10821599243	1145.59982034103	1529.71633600406	1260.82726173046	3160.8596059316	1312.04780602518	1.26798464950176	5.59852206314407e-28	2.09997575425299e-26	LZTS1	8	20246165	20303963	-	5706	protein_coding	leucine zipper tumor suppressor 1 [Source:HGNC Symbol;Acc:HGNC:13861]	-
ENSG00000116977	1079.90445336443	1156.03630676513	1123.10539002776	2297.6476696896	2404.41846327574	2242.87288142224	1119.68205005244	2314.97967146253	-1.04809	5.71621164090837e-28	2.14043643110509e-26	LGALS8	1	236518000	236552981	+	9710	protein_coding	galectin 8 [Source:HGNC Symbol;Acc:HGNC:6569]	-
ENSG00000198742	1032.15357617485	944.314908605549	818.654441115587	2592.10766103429	2034.89730997231	2542.30501546378	931.707641965327	2389.76999549013	-1.35886	1.03104272788546e-27	3.85411906840613e-26	SMURF1	7	99027438	99144100	-	6276	protein_coding	SMAD specific E3 ubiquitin protein ligase 1 [Source:HGNC Symbol;Acc:HGNC:16807]	-
ENSG00000183196	587.703103871798	550.850363353237	467.296805307059	162.275396689958	154.895168371026	167.498435134347	535.283424177365	161.556333398444	1.72874877094713	1.084776747578e-27	4.0480376130081e-26	CHST6	16	75472052	75495445	-	8620	protein_coding	carbohydrate sulfotransferase 6 [Source:HGNC Symbol;Acc:HGNC:6938]	-
ENSG00000137198	81.727462882172	66.5142445545575	40.7114640987211	348.193566407591	306.753176577915	416.451588724437	62.9843905118168	357.132777236648	-2.50478	1.09528708122573e-27	4.0802720275474e-26	GMPR	6	16238580	16295549	+	2232	protein_coding	guanosine monophosphate reductase [Source:HGNC Symbol;Acc:HGNC:4376]	-
ENSG00000188229	11568.5682852764	11730.8643705939	9697.29374194971	4703.83716100626	4672.16471916527	5511.38686565343	10998.9087992734	4962.46291527499	1.14834363302154	1.23315259367986e-27	4.58602294779271e-26	TUBB4B	9	137241213	137243707	+	2111	protein_coding	tubulin beta 4B class IVb [Source:HGNC Symbol;Acc:HGNC:20771]	-
ENSG00000260804	272.730971640506	214.531859197094	218.602861573568	35.4641595415139	33.4087618055155	41.3009840057293	235.288564137056	36.7246351175863	2.68294776595276	1.34624258615236e-27	4.99806894037792e-26	LINC01963	2	216217045	216220192	+	3148	lincRNA	long intergenic non-protein coding RNA 1963 [Source:HGNC Symbol;Acc:HGNC:25283]	-
ENSG00000139117	448.123616702246	461.852430498547	464.64170982236	1070.37281525297	1124.76164745236	1032.52460014323	458.205919007718	1075.88635428285	-1.23172	1.46134406051681e-27	5.41616855626577e-26	CPNE8	12	38646822	38907430	-	5178	protein_coding	copine 8 [Source:HGNC Symbol;Acc:HGNC:23498]	-
ENSG00000177469	3829.25303616469	3493.40306963303	3578.18368154629	1857.03235417382	1642.09126207716	1805.77080069494	3633.61	1768.29813898197	1.03928905152608	1.4870821996687e-27	5.50220413877421e-26	CAVIN1	17	42402452	42423517	-	3828	protein_coding	caveolae associated protein 1 [Source:HGNC Symbol;Acc:HGNC:9688]	-
ENSG00000198551	163.454925764344	187.364069167768	196.477065867741	657.698958769895	527.453481838593	569.035779634493	182.432020266617	584.72940674766	-1.6799	1.56988288377829e-27	5.79872164172548e-26	ZNF627	19	11559374	11619135	+	3827	protein_coding	zinc finger protein 627 [Source:HGNC Symbol;Acc:HGNC:30570]	zf-C2H2
ENSG00000143341	13530.0273944486	12662.0637943577	14515.4070148505	4291.16330452319	6141.13785188658	3815.7520223071	13569.1660678856	4749.35105957229	1.51430477293503	1.68103895401945e-27	6.19879558797732e-26	HMCN1	1	185734551	186190949	+	18579	protein_coding	hemicentin 1 [Source:HGNC Symbol;Acc:HGNC:19194]	-
ENSG00000095209	516.995074187223	539.608519203171	621.292343419613	1260.58967097563	1435.56437091579	1391.61371108193	559.298645603335	1362.58925099112	-1.28437	1.80417782584318e-27	6.64162962138519e-26	TMEM38B	9	105694544	105776612	+	4511	protein_coding	transmembrane protein 38B [Source:HGNC Symbol;Acc:HGNC:25535]	-
ENSG00000183723	610.660256366791	606.122763757728	746.081831200475	189.142184221408	229.811785753092	169.792934245776	654.288283774998	196.248968073425	1.73506636649955	1.80962089890873e-27	6.65043309442124e-26	CMTM4	16	66614750	66696707	-	8117	protein_coding	CKLF like MARVEL transmembrane domain containing 4 [Source:HGNC Symbol;Acc:HGNC:19175]	-
ENSG00000114646	44.9960188901846	29.9782510668428	44.2515914116533	227.830358266696	229.811785753092	247.805904034376	39.7419537895602	235.149349351388	-2.56246	1.8612050382462e-27	6.82849181792921e-26	CSPG5	3	47562239	47580792	-	4366	protein_coding	chondroitin sulfate proteoglycan 5 [Source:HGNC Symbol;Acc:HGNC:2467]	-
ENSG00000121957	1365.49143040213	1465.18702089194	1358.52385633776	585.695968185609	646.915114961346	619.51476008594	1396.40076921061	617.375281077631	1.17717567641561	1.93087635124163e-27	7.07219971808551e-26	GPSM2	1	108875350	108934545	+	9130	protein_coding	G protein signaling modulator 2 [Source:HGNC Symbol;Acc:HGNC:29501]	-
ENSG00000111801	178.147503361139	176.122225017702	251.349039218191	652.325601263605	667.162849388931	667.699241425957	201.872922532344	662.395897359498	-1.71295	2.12517867565547e-27	7.77080853667108e-26	BTN3A3	6	26440472	26453415	+	5658	protein_coding	butyrophilin subfamily 3 member A3 [Source:HGNC Symbol;Acc:HGNC:1140]	-
ENSG00000175727	1592.30809705265	1488.60752953791	1444.37194367637	685.640417802603	692.472517423412	679.171736983104	1508.42919008898	685.76155740304	1.13710921607338	2.48995713220529e-27	9.08375370417606e-26	MLXIP	12	122078722	122147347	+	13905	protein_coding	MLX interacting protein [Source:HGNC Symbol;Acc:HGNC:17055]	bHLH
ENSG00000119403	3584.98893361797	3350.06955671968	2651.55535738627	1269.1870429857	1313.0655776289	1366.37422085621	3195.53794924131	1316.20894715693	1.27967206767234	2.49258234988174e-27	9.08375370417606e-26	PHF19	9	120855652	120894896	-	6733	protein_coding	PHD finger protein 19 [Source:HGNC Symbol;Acc:HGNC:24566]	-
ENSG00000151229	476.590485796037	448.736945656803	613.327056965515	1420.71572466307	1453.78733190061	1281.47775373332	512.884829472785	1385.32693676567	-1.43313	2.85203708677158e-27	1.0376367985311e-25	SLC2A13	12	39755021	40106089	-	10027	protein_coding	solute carrier family 2 member 13 [Source:HGNC Symbol;Acc:HGNC:15956]	-
ENSG00000136536	1562.92294185906	1779.02183674795	1966.54072233387	3695.79529282625	3930.08525239428	4117.47865546007	1769.4951669803	3914.45306689353	-1.1453	3.07499214699507e-27	1.11688839765773e-25	2025-03-07	2	159712457	159771027	+	6288	protein_coding	membrane associated ring-CH-type finger 7 [Source:HGNC Symbol;Acc:HGNC:17393]	-
ENSG00000137502	179.065789460939	176.122225017702	181.431524787779	669.520345283733	553.775536594454	507.084303625899	178.873179755473	576.793395168028	-1.68933	3.15343001385906e-27	1.14347255061615e-25	RAB30	11	82973133	83071923	-	11832	protein_coding	RAB30, member RAS oncogene family [Source:HGNC Symbol;Acc:HGNC:9770]	-
ENSG00000155090	653.819703057376	663.268804853897	543.409542535103	1487.34535774107	1416.32902320958	1632.53611778202	620.166016815459	1512.07016624422	-1.28588	3.27034677615638e-27	1.18389812778698e-25	KLF10	8	102648779	102655902	-	4003	protein_coding	Kruppel like factor 10 [Source:HGNC Symbol;Acc:HGNC:11810]	zf-C2H2
ENSG00000126778	164.373211864144	174.248584326024	138.064965204358	572.799910170513	504.16858724687	487.581061178749	158.895587131509	521.516519532044	-1.71571	3.62932677903149e-27	1.31167360688944e-25	SIX1	14	60643415	60658259	-	5444	protein_coding	SIX homeobox 1 [Source:HGNC Symbol;Acc:HGNC:10887]	Homeobox
ENSG00000034677	888.900944606095	882.484765780185	800.953804550925	1868.85374068766	1812.17223126887	1801.18180247208	857.446504979069	1827.4025914762	-1.0919	3.69316274310026e-27	1.33253469636397e-25	RNF19A	8	100257060	100336218	-	6031	protein_coding	ring finger protein 19A, RBR E3 ubiquitin protein ligase [Source:HGNC Symbol;Acc:HGNC:13432]	-
ENSG00000164548	987.157557284661	1252.52880238653	1292.14646922028	3060.66443558278	2597.78432705918	3033.32782530968	1177.27760963049	2897.25886265054	-1.299	4.22125479690331e-27	1.52055877337047e-25	TRA2A	7	23504780	23532041	-	3516	protein_coding	transformer 2 alpha homolog [Source:HGNC Symbol;Acc:HGNC:16645]	-
ENSG00000261711	560.154520877808	509.630268136328	592.086293087922	132.184594654734	192.353477062059	153.73144046577	553.957027367352	159.423170727521	1.79501133623217	4.62241932945681e-27	1.66231657503057e-25	FRG2DP	16	35477414	35480481	-	1850	transcribed_unprocessed_pseudogene	FSHD region gene 2 family member D, pseudogene [Source:HGNC Symbol;Acc:HGNC:27093]	-
ENSG00000181754	60.6068825867792	55.2724004044914	65.4923552892469	17.194744020128	21.2601211489644	33.2702371157264	60.4572127601725	23.9083674282729	1.34468039079346	0.000413614146030189	0.00164277256869617	AMIGO1	1	109504175	109509738	-	5144	protein_coding	adhesion molecule with Ig like domain 1 [Source:HGNC Symbol;Acc:HGNC:20824]	-
ENSG00000104967	47.7508771895836	59.9565021336856	61.9522279763147	16.1201	29.3592149199985	21.7977415585794	56.5532024331946	22.4256763324826	1.33096210158329	0.000659634406277818	0.00251098910323362	NOVA2	19	45933734	45973546	-	8684	protein_coding	NOVA alternative splicing regulator 2 [Source:HGNC Symbol;Acc:HGNC:7887]	-
ENSG00000168310	549.135087680212	511.503908828005	560.225147271531	1212.22945341902	1196.64110467028	1299.83374662476	540.288047926583	1236.23476823802	-1.19368	5.55625571145324e-27	1.98830017602136e-25	IRF2	4	184387713	184474580	-	3116	protein_coding	interferon regulatory factor 2 [Source:HGNC Symbol;Acc:HGNC:6117]	IRF
ENSG00000149212	1593.22638315245	1581.35274377596	2059.46906429835	435.241958009489	668.17523611031	400.390094944431	1744.68273040892	501.269096354744	1.79780653963328	7.38301139302611e-27	2.63767159488882e-25	SESN3	11	95165513	95232541	-	10573	protein_coding	sestrin 3 [Source:HGNC Symbol;Acc:HGNC:23060]	-
ENSG00000162924	179.065789460939	174.248584326024	190.281843070109	969.353694134714	698.546837751688	534.618292963052	181.198738952357	734.172941616485	-2.01877	9.22462384341447e-27	3.28484031731261e-25	REL	2	60881521	60931610	+	13170	protein_coding	REL proto-oncogene, NF-kB subunit [Source:HGNC Symbol;Acc:HGNC:9954]	RHD
ENSG00000271503	2.75485829939906	21.5468679542933	2.6550954846992	9096.0195866477	5914.36322629762	9075.89123525902	8.98560724613051	8028.75801606811	-9.80737	1.04216342022834e-26	3.70503546770573e-25	CCL5	17	35871491	35880793	-	1512	protein_coding	C-C motif chemokine ligand 5 [Source:HGNC Symbol;Acc:HGNC:10632]	-
ENSG00000065978	14025.9018883404	14310.8676030341	15345.5668697331	7662.40780396953	5860.70673006452	6141.22687174081	14560.7787870359	6554.78046859162	1.15149413844163	1.15835023899046e-26	4.11138872285327e-25	YBX1	1	42682427	42702349	+	1930	protein_coding	Y-box binding protein 1 [Source:HGNC Symbol;Acc:HGNC:8014]	CSD
ENSG00000126947	288.341835337101	267.930618909908	279.670057721649	702.835161822731	709.68309168686	773.24620055171	278.647503989553	728.588151353767	-1.3862	1.19483334740981e-26	4.23398425042309e-25	ARMCX1	X	101550531	101554700	+	2141	protein_coding	armadillo repeat containing X-linked 1 [Source:HGNC Symbol;Acc:HGNC:18073]	-
ENSG00000198380	1062.45701746824	1039.87058388111	1121.3353263713	2178.35913304996	2152.3341696523	2194.68840008223	1074.55430924021	2175.1272342615	-1.01718	1.23329909339203e-26	4.36319596465787e-25	GFPT1	2	69319769	69387254	-	8866	protein_coding	glutamine--fructose-6-phosphate transaminase 1 [Source:HGNC Symbol;Acc:HGNC:4241]	-
ENSG00000091127	434.349325205251	443.11602358177	481.457314558788	1214.37879642154	1000.23808072271	1170.19	452.97422111527	1128.27047465775	-1.31598	1.38774354006805e-26	4.90163613755316e-25	PUS7	7	105439661	105522267	-	4421	protein_coding	pseudouridylate synthase 7 [Source:HGNC Symbol;Acc:HGNC:26033]	-
ENSG00000105287	563.827665277007	578.018153382563	467.296805307059	1468.00127071843	1218.91361254063	1384.73021374765	536.380874655543	1357.21503233557	-1.3395	1.42247326134243e-26	5.01617472240056e-25	PRKD2	19	46674275	46717127	-	5446	protein_coding	protein kinase D2 [Source:HGNC Symbol;Acc:HGNC:17293]	-
ENSG00000232810	0	0	4.42515914116533	253.622474296888	185.266770012404	316.640877377258	1.47505304705511	251.843373895517	-7.37233	1.43480453219859e-26	5.05148548791662e-25	TNF	6	31575567	31578336	+	1676	protein_coding	tumor necrosis factor [Source:HGNC Symbol;Acc:HGNC:11892]	-
ENSG00000099968	2261.73866380662	2123.77172401665	2169.21301099925	4386.80906813515	4137.62453027703	4935.46758868465	2184.90779960751	4486.63372903228	-1.03786	1.86324470845782e-26	6.54930515022925e-25	BCL2L13	22	17628855	17730855	+	7662	protein_coding	BCL2 like 13 [Source:HGNC Symbol;Acc:HGNC:17164]	-
ENSG00000102554	207.532658554729	198.605913317834	139.835028860825	726.477934850407	549.725989708937	672.288239648816	181.991200244462	649.497388069387	-1.83608	1.9682117585026e-26	6.89601910820693e-25	KLF5	13	73054976	73077542	+	3893	protein_coding	Kruppel like factor 5 [Source:HGNC Symbol;Acc:HGNC:6349]	zf-C2H2
ENSG00000067798	465.57105259844	489.957040873712	414.194895613075	1361.60879209388	1049.84503007029	1187.40329016472	456.574329695076	1199.61903744296	-1.39378	2.00298609811319e-26	7.00659326423448e-25	NAV3	12	77324641	78213008	+	13265	protein_coding	neuron navigator 3 [Source:HGNC Symbol;Acc:HGNC:15998]	-
ENSG00000137275	756.667746234941	698.867977995773	672.624189457131	1673.2635274587	1483.14654682061	1575.17363999629	709.386637895948	1577.1945714252	-1.15269	2.20143552619713e-26	7.68844301641252e-25	RIPK1	6	3063991	3115187	+	4231	protein_coding	receptor interacting serine/threonine kinase 1 [Source:HGNC Symbol;Acc:HGNC:10019]	-
ENSG00000282851	103.766329277364	80.5665497421401	77.8828008845099	330.998822387463	342.186711826189	422.187836503011	87.4052266346715	365.124456905554	-2.06214	2.50984526586497e-26	8.74212819090479e-25	BISPR	19	17405686	17419324	+	3045	lincRNA	BST2 interferon stimulated positive regulator [Source:HGNC Symbol;Acc:HGNC:51290]	-
ENSG00000177706	11116.771524175	10071.7555381133	6931.56927872138	3255.17997731048	3564.61364597637	3419.95092558553	9373.36544700324	3413.24818295746	1.45735640569327	2.51116057794081e-26	8.74212819090479e-25	FAM20C	7	192969	260745	+	4629	protein_coding	FAM20C, golgi associated secretory pathway kinase [Source:HGNC Symbol;Acc:HGNC:22140]	-
ENSG00000226137	849.414642314709	873.116562321797	968.224820086975	370.761667934009	350.285805597223	359.089110938702	896.918674907827	360.045528156645	1.3171328938374	2.55316109611467e-26	8.87416902195007e-25	BAIAP2-DT	17	81029130	81034881	-	4773	lincRNA	BAIAP2 divergent transcript [Source:HGNC Symbol;Acc:HGNC:44342]	-
ENSG00000108669	1085.41416996323	1070.78565529379	1169.12704509588	2303.02102719589	2173.59429080127	2334.65284587942	1108.44229011763	2270.42272129219	-1.03413	2.59908789427802e-26	9.01941440764344e-25	CYTH1	17	78674048	78782297	-	7754	protein_coding	cytohesin 1 [Source:HGNC Symbol;Acc:HGNC:9501]	-
ENSG00000100146	19969.9678123438	18209.9138824153	15699.5796010264	6065.44595310014	7836.88561019683	7562.66907127132	17959.8204319285	7155.00021152277	1.32772442184641	3.57560908125049e-30	1.52790683740572e-28	SOX10	22	37970686	37987422	-	3710	protein_coding	SRY-box 10 [Source:HGNC Symbol;Acc:HGNC:11190]	HMG
ENSG00000092010	1674.95384603463	1685.33980216407	1621.37830932298	3243.35859079664	3996.90277600531	4454.77002484019	1660.55731917389	3898.34379721405	-1.23111	3.01309685853414e-26	1.0422923783815e-24	PSME1	14	24136158	24138967	+	1781	protein_coding	proteasome activator subunit 1 [Source:HGNC Symbol;Acc:HGNC:9568]	-
ENSG00000050405	2142.36147083267	2176.23366338362	1943.52989479981	4665.14898696097	4304.6683393046	3972.92521144002	2087.37500967203	4314.24751256853	-1.04761	3.06163527936252e-26	1.05740440004988e-24	LIMA1	12	50175788	50283546	-	6317	protein_coding	LIM domain and actin binding 1 [Source:HGNC Symbol;Acc:HGNC:24636]	-
ENSG00000108932	130.396626171555	151.764896025892	123.904455952629	479.303489561067	450.51209101377	418.746087835867	135.355326050025	449.520556136901	-1.73279	3.17576403791672e-26	1.09508584934049e-24	SLC16A6	17	68267026	68291267	-	4061	protein_coding	solute carrier family 16 member 6 [Source:HGNC Symbol;Acc:HGNC:10927]	-
ENSG00000167552	4076.2719970108	3872.81530969776	3677.30724630839	1168.16792186744	1807.11029766198	1387.02471285908	3875.46485100565	1454.10097746283	1.41375790504741	3.31727942204609e-26	1.14207694225356e-24	TUBA1A	12	49184796	49189324	-	3421	protein_coding	tubulin alpha 1a [Source:HGNC Symbol;Acc:HGNC:20766]	-
ENSG00000143033	436.18589740485	493.704322257068	503.583110264615	1143.45047733851	1170.31904991442	1070.38383548182	477.824443308844	1128.05112091158	-1.23944	3.32940318124058e-26	1.14444295786713e-24	MTF2	1	93079235	93139081	+	5909	protein_coding	metal response element binding transcription factor 2 [Source:HGNC Symbol;Acc:HGNC:29535]	-
ENSG00000110057	857.679217212906	802.855036383884	626.602534389011	1802.22410760966	1996.4266145599	2319.73860165513	762.379	2039.46310794156	-1.41973	4.01904920749594e-26	1.37932502958991e-24	UNC93B1	11	67991104	68004982	-	3548	protein_coding	unc-93 homolog B1, TLR signaling regulator [Source:HGNC Symbol;Acc:HGNC:13481]	-
ENSG00000177807	328.746423728287	343.813066922854	361.978017747324	78.4510195918339	101.238672137926	79.1602193443145	344.845836132822	86.2833036913581	1.9958479486433	4.775082984138e-26	1.63364809220282e-24	KCNJ10	1	159998651	160070483	-	6575	protein_coding	potassium voltage-gated channel subfamily J member 10 [Source:HGNC Symbol;Acc:HGNC:6256]	-
ENSG00000101608	1381.10229409873	1555.12177409247	1622.26334115121	2973.61604398088	3549.42784515568	3515.17263870985	1519.49580311414	3346.0721759488	-1.13881	5.63087242095422e-26	1.92341070015447e-24	MYL12A	18	3247481	3256236	+	3245	protein_coding	myosin light chain 12A [Source:HGNC Symbol;Acc:HGNC:16701]	-
ENSG00000076382	2116.64946003827	2202.46463306711	1906.35855801403	998.36982466868	800.797896610993	904.032649903186	2075.15755037314	901.066790394286	1.20381041917555	5.65267957618785e-26	1.92783796563164e-24	SPAG5	17	28577565	28599279	-	5472	protein_coding	sperm associated antigen 5 [Source:HGNC Symbol;Acc:HGNC:13452]	-
ENSG00000018699	372.824156518672	334.444863464465	290.290439660446	843.617128487528	864.578260057886	904.032649903186	332.519819881194	870.742679482867	-1.38913	6.12727805754857e-26	2.08643391731494e-24	TTC27	2	32628032	32821051	+	3443	protein_coding	tetratricopeptide repeat domain 27 [Source:HGNC Symbol;Acc:HGNC:25986]	-
ENSG00000117569	297.524696335098	286.667025826684	284.095216862814	784.510195918338	712.720251850998	718.178221877404	289.428979674866	738.469556548913	-1.35137	6.60275046295218e-26	2.24483215037624e-24	PTBP2	1	96721665	96823738	+	12937	protein_coding	polypyrimidine tract binding protein 2 [Source:HGNC Symbol;Acc:HGNC:17662]	-
ENSG00000239887	235.999527648519	190.174530205284	224.798084371199	94.5710921107038	84.0280978744784	81.4547184557439	216.990714075001	86.6846361469754	1.3237028747102	2.59394424309806e-10	2.55444314911143e-09	C1orf226	1	162366908	162386818	+	4495	protein_coding	chromosome 1 open reading frame 226 [Source:HGNC Symbol;Acc:HGNC:34351]	-
ENSG00000236287	825.539203719917	1011.76597350594	869.986287153105	2134.29760149838	1904.29942291438	2052.4294551736	902.430488126322	2030.34215986212	-1.16991	7.69356149801454e-26	2.60350598953775e-24	ZBED5	11	10812074	10858796	-	9029	protein_coding	zinc finger BED-type containing 5 [Source:HGNC Symbol;Acc:HGNC:30803]	-
ENSG00000168899	444.450472303048	457.168328769353	460.216550681195	994.071138663648	1301.92932369373	1403.08620663908	453.945117251198	1233.02888966549	-1.4414	9.06434508764081e-26	3.06262437976676e-24	VAMP5	2	85584408	85593412	+	819	protein_coding	vesicle associated membrane protein 5 [Source:HGNC Symbol;Acc:HGNC:12646]	-
ENSG00000281398	1325.08684201095	1306.86438244518	1468.26780303866	507.244948593775	637.803634468932	496.759057624466	1366.73967583159	547.269213562391	1.31928473414545	1.11104302933988e-25	3.74813633721423e-24	SNHG4	5	139274102	139284899	+	4469	lincRNA	small nucleolar RNA host gene 4 [Source:HGNC Symbol;Acc:HGNC:32964]	-
ENSG00000168679	318.645276630491	340.065785539498	394.724195391948	852.214500497592	1027.57252219995	914.357895904618	351.145085853979	931.381639534053	-1.40716	1.16161721527685e-25	3.91269304057627e-24	SLC16A4	1	110362848	110391082	-	3167	protein_coding	solute carrier family 16 member 4 [Source:HGNC Symbol;Acc:HGNC:10925]	-
ENSG00000067836	96.4200404789669	113.355261846499	146.915283486689	35.4641595415139	51.6317227903422	57.3624777857352	118.896861937385	48.1527867058637	1.30598398569823	7.58829302284215e-06	4.13946607876844e-05	ROGDI	16	4796968	4802950	-	3683	protein_coding	rogdi homolog [Source:HGNC Symbol;Acc:HGNC:29478]	-
ENSG00000243244	527.096221285019	481.525657761163	820.424504772053	204.18758523902	305.740789856536	236.333408477229	609.682127939412	248.753927857595	1.29263935836521	1.31594355181233e-10	1.33948425150145e-09	STON1	2	48529383	48598513	+	7709	protein_coding	stonin 1 [Source:HGNC Symbol;Acc:HGNC:17003]	-
ENSG00000250508	0	0	0	1145.59982034103	748.153787099272	926.97764101748	0	940.243749485926	-12.4504	1.21593123591839e-25	4.07673683451837e-24	AP000808.1	11	68870664	68874542	+	3252	lincRNA	uncharacterized LOC105369364 [Source:NCBI gene;Acc:105369364]	-
ENSG00000137200	1346.20742230634	1320.91668763276	1391.27003398238	2762.98042973431	2534.00396361228	2858.94589284104	1352.79804797383	2718.64342872921	-1.00665	1.25427414775607e-25	4.19883202796436e-24	CMTR1	6	37433219	37482827	+	5274	protein_coding	cap methyltransferase 1 [Source:HGNC Symbol;Acc:HGNC:21077]	-
ENSG00000148180	6937.65148398662	6327.28461579551	6427.98616845676	2434.13095034937	3264.94717644811	3050.5365686454	6564.3074227463	2916.53823181429	1.1703109063528	1.26890332271844e-25	4.24128989447896e-24	GSN	9	121207794	121332843	+	11018	protein_coding	gelsolin [Source:HGNC Symbol;Acc:HGNC:4620]	-
ENSG00000050438	204.77780025533	177.995865709379	183.201588444245	19.344087022644	14.1734140993096	32.1229875600117	188.658418136318	21.8801628939884	3.12235770928135	1.46275259430582e-25	4.88174077912812e-24	SLC4A8	12	51391317	51515763	+	17980	protein_coding	solute carrier family 4 member 8 [Source:HGNC Symbol;Acc:HGNC:11034]	-
ENSG00000268902	29.3851551935899	56.2092207503303	38.9414004422549	281.563933329595	207.539277882748	305.168381820111	41.5119254620584	264.757197677485	-2.67367	1.6199589768589e-25	5.39812935515078e-24	CSAG2	X	152708261	152714549	-	1083	protein_coding	CSAG family member 2 [Source:HGNC Symbol;Acc:HGNC:16847]	-
ENSG00000213088	246.100674746316	236.078727151387	194.707002211275	664.146987777443	601.357712499279	760.626455438848	225.628801369659	675.37705190519	-1.58165	1.7659748511392e-25	5.87570838639337e-24	ACKR1	1	159203307	159206500	+	2374	protein_coding	atypical chemokine receptor 1 (Duffy blood group) [Source:HGNC Symbol;Acc:HGNC:4035]	-
ENSG00000165949	812.683198322721	856.253796096698	1254.97513243449	5233.65021112645	7750.8327388796	6516.37747645951	974.637375617969	6500.28680882185	-2.73747	1.89771026689354e-25	6.30439022048948e-24	IFI27	14	94104836	94116698	+	4147	protein_coding	interferon alpha inducible protein 27 [Source:HGNC Symbol;Acc:HGNC:5397]	-
ENSG00000135002	553.72651817921	564.902668540819	561.995210927998	1156.34653535361	1290.79306975855	1349.16547752049	560.208132549342	1265.43502754422	-1.17545	2.14429122998962e-25	7.1127151864785e-24	RFK	9	76385517	76394517	-	3877	protein_coding	riboflavin kinase [Source:HGNC Symbol;Acc:HGNC:30324]	-
ENSG00000197110	0	0	0	975.801723142262	685.385810373758	1011.87410814037	0	891.020547218796	-12.3725	2.45093018575724e-25	8.11749567449962e-24	IFNL3	19	39243553	39245129	-	771	protein_coding	interferon lambda 3 [Source:HGNC Symbol;Acc:HGNC:18365]	-
ENSG00000174306	1355.39028330434	1317.16940624941	1400.12035226471	587.845311188125	609.456806270313	661.962993647384	1357.56001393948	619.755037035274	1.13182411763961	2.54018564164334e-25	8.40034380703086e-24	ZHX3	20	41178448	41317672	-	11621	protein_coding	zinc fingers and homeoboxes 3 [Source:HGNC Symbol;Acc:HGNC:15935]	Homeobox
ENSG00000197956	12424.4109302897	14015.7691940949	14679.1379030736	7367.94781262483	6311.21882107829	6472.78199334236	13706.4393424861	6717.31620901516	1.02891803541513	2.59938411351708e-25	8.58308757361783e-24	S100A6	1	153534599	153536244	-	971	protein_coding	S100 calcium binding protein A6 [Source:HGNC Symbol;Acc:HGNC:10496]	-
ENSG00000151474	138.661201069752	122.723465304888	126.559551437329	551.306480145353	389.768887731014	447.427326728734	129.314739270656	462.834231535034	-1.83919	2.99614219398498e-25	9.87820375696137e-24	FRMD4A	10	13643706	14462142	-	14646	protein_coding	FERM domain containing 4A [Source:HGNC Symbol;Acc:HGNC:25491]	-
ENSG00000162104	1236.01309033038	1240.35013789062	1162.04679047002	459.959402538423	574.023271022039	463.48882050874	1212.80333956367	499.157164689734	1.27950554463122	3.08190895076429e-25	1.01456256441097e-23	ADCY9	16	3953387	4116185	-	10358	protein_coding	adenylate cyclase 9 [Source:HGNC Symbol;Acc:HGNC:240]	-
ENSG00000122515	1489.46005387509	1340.58991489538	1173.55220423705	3201.44640224758	2718.25834690331	3208.85700733402	1334.53405766917	3042.8539188283	-1.18906	3.90883720573365e-25	1.28291098229749e-23	ZMIZ2	7	44748581	44769881	+	7339	protein_coding	zinc finger MIZ-type containing 2 [Source:HGNC Symbol;Acc:HGNC:22229]	zf-MIZ
ENSG00000163312	223.143522251323	208.910937122061	207.097447806538	606.114726709511	556.812696758592	578.21377608021	213.050635726641	580.380399849438	-1.44574	4.05666611342734e-25	1.32942743774319e-23	HELQ	4	83407343	83455856	-	3713	protein_coding	helicase, POLQ like [Source:HGNC Symbol;Acc:HGNC:18536]	-
ENSG00000180447	717.181443943554	715.730744220872	692.979921506491	171.94744020128	277.393961657917	212.24116780722	708.630703223639	220.527523222139	1.68205704125989	4.44978995723953e-25	1.45607015823005e-23	GAS1	9	86944363	86947189	-	2827	protein_coding	growth arrest specific 1 [Source:HGNC Symbol;Acc:HGNC:4165]	-
ENSG00000169248	0	0	0	880.156	638.816021190312	992.370865693218	0	837.114282137943	-12.2823	5.80598726459853e-25	1.89415988708676e-23	CXCL11	4	76033682	76041415	-	1908	protein_coding	C-X-C motif chemokine ligand 11 [Source:HGNC Symbol;Acc:HGNC:10638]	-
ENSG00000171130	896.247233404493	836.580568834082	806.263995520324	315.953421369851	354.33535248274	356.794611827273	846.364	342.361128559955	1.30577459517749	5.98249975694262e-25	1.94882835878999e-23	ATP6V0E2	7	149872968	149891204	+	6751	protein_coding	ATPase H+ transporting V0 subunit e2 [Source:HGNC Symbol;Acc:HGNC:21723]	-
ENSG00000167550	68.8714574849764	105.860699079789	88.5031828233067	352.492252412623	325.988524284121	419.893337391581	87.7451131293573	366.124704696109	-2.06062	6.08246172229344e-25	1.97843415393942e-23	RHEBL1	12	49064685	49070025	-	1290	protein_coding	RHEB like 1 [Source:HGNC Symbol;Acc:HGNC:21166]	-
ENSG00000162302	1146.93933864981	1048.30196699366	965.569724602276	426.644585999425	460.635958227562	440.543829394446	1053.60367674858	442.608124540478	1.25082935840325	7.41037544615988e-25	2.40318916812741e-23	RPS6KA4	11	64359148	64372215	+	3807	protein_coding	ribosomal protein S6 kinase A4 [Source:HGNC Symbol;Acc:HGNC:10433]	-
ENSG00000116514	630.862550562384	717.60438491255	605.361770511418	1448.65718369578	1489.22086714889	1828.71579180924	651.276235328784	1588.86461421797	-1.28651	7.49112823013487e-25	2.4257675708667e-23	RNF19B	1	32936445	32964685	-	2610	protein_coding	ring finger protein 19B [Source:HGNC Symbol;Acc:HGNC:26886]	-
ENSG00000128346	89.9920377803691	90.8715735463673	95.5834374491712	30.0908020352239	49.6069493475836	33.2702371157264	92.1490162586359	37.655996166178	1.28658390332951	3.12568506297512e-05	0.000154497742293983	C22orf23	22	37943050	37953669	-	2299	protein_coding	chromosome 22 open reading frame 23 [Source:HGNC Symbol;Acc:HGNC:18589]	-
ENSG00000137094	294.769838035699	264.183337526552	308.87610805334	897.350703550428	686.398197095137	978.603871024642	289.276427871864	854.117590556736	-1.5608	9.21443028587093e-25	2.97496413659237e-23	DNAJB5	9	34989641	34998900	+	5891	protein_coding	DnaJ heat shock protein family (Hsp40) member B5 [Source:HGNC Symbol;Acc:HGNC:14887]	-
ENSG00000020181	1008.27813758005	838.45420952576	798.298709066226	298.758677349723	359.397286089637	315.493627821543	881.677018724013	324.549863753634	1.44086784467784	9.42195346285e-25	3.03746496769068e-23	ADGRA2	8	37784191	37844896	+	7061	protein_coding	adhesion G protein-coupled receptor A2 [Source:HGNC Symbol;Acc:HGNC:17849]	-
ENSG00000236453	0	1.87364069167768	2.6550954846992	203.112913737762	171.093355913095	235.186158921514	1.50957872545896	203.130809524123	-7.06033	9.6370798443921e-25	3.09765311281471e-23	AC003092.1	7	94022833	94066661	+	1064	lincRNA	novel transcript	-
ENSG00000147408	1010.11470977965	1030.50238042272	946.984056209381	385.807068951621	453.549251177908	353.352863160129	995.867048803919	397.569727763219	1.32306251284212	9.66053734937561e-25	3.10061988887986e-23	CSGALNACT1	8	19404161	19758029	-	6580	protein_coding	chondroitin sulfate N-acetylgalactosaminyltransferase 1 [Source:HGNC Symbol;Acc:HGNC:24290]	-
ENSG00000143409	900.838663903491	770.066324279525	880.606669091901	318.102764372367	351.298192318602	346.46936582584	850.503885758306	338.623440838937	1.32870925511749	9.68895372777673e-25	3.1051671851388e-23	MINDY1	1	150996086	151008375	-	3792	protein_coding	MINDY lysine 48 deubiquitinase 1 [Source:HGNC Symbol;Acc:HGNC:25648]	-
ENSG00000105499	3.67314439919874	15.9259458792602	14.1605092517291	492.199547576163	312.827496906191	487.581061178749	11.253199843396	430.869368553701	-5.25845	1.03835201037225e-24	3.32287890778892e-23	PLA2G4C	19	48047843	48110817	-	6613	protein_coding	phospholipase A2 group IVC [Source:HGNC Symbol;Acc:HGNC:9037]	-
ENSG00000155111	1247.03252352797	1130.74215742748	1305.42194664377	501.871591087485	559.84985692273	433.660332060158	1227.73220919974	498.460593356791	1.29923033513344	1.04500116610912e-24	3.33925372624869e-23	CDK19	6	110609978	110815958	-	7492	protein_coding	cyclin dependent kinase 19 [Source:HGNC Symbol;Acc:HGNC:19338]	-
ENSG00000151748	529.851079584418	518.061651248877	553.144892645667	1114.43434680454	1204.74019844132	1306.71724395905	533.685874492988	1208.63059640164	-1.17889	1.16800162349349e-24	3.72683153452322e-23	SAV1	14	50632058	50668331	-	5630	protein_coding	salvador family WW domain containing protein 1 [Source:HGNC Symbol;Acc:HGNC:17795]	-
ENSG00000171522	47.7508771895836	31.8518917585205	28.3210185034581	236.42773027676	192.353477062059	228.302661587226	35.9745958171874	219.027956308681	-2.60661	1.23078929373141e-24	3.92143144419423e-23	PTGER4	5	40679498	40693735	+	3961	protein_coding	prostaglandin E receptor 4 [Source:HGNC Symbol;Acc:HGNC:9596]	-
ENSG00000087258	657.492847456575	575.207692345046	615.097120621982	255.771817299404	257.146227230331	255.836650924379	615.932553474534	256.251565151371	1.26524447419308	2.48728584257186e-20	6.14573927065403e-19	GNAO1	16	56191347	56357457	+	13697	protein_coding	G protein subunit alpha o1 [Source:HGNC Symbol;Acc:HGNC:4389]	-
ENSG00000168476	783.298043129131	630.480092749538	647.843298266605	205.262256740278	246.00997329516	255.836650924379	687.207144715091	235.702960319939	1.54413466954915	1.35554805114788e-24	4.30233317452366e-23	REEP4	8	22138020	22141951	-	2266	protein_coding	receptor accessory protein 4 [Source:HGNC Symbol;Acc:HGNC:26176]	-
ENSG00000114547	130.396626171555	166.754021559313	164.61592005135	48.3602175566099	77.9537775462029	68.8349733428822	153.92218926074	65.049656148565	1.24144114950662	1.03452172331188e-06	6.48786529960739e-06	ROPN1B	3	125969144	125983454	+	4048	protein_coding	rhophilin associated tail protein 1B [Source:HGNC Symbol;Acc:HGNC:31927]	-
ENSG00000204516	223.143522251323	213.595038851255	218.602861573568	541.634436634031	614.51873987721	645.901499867378	218.447140892049	600.684892126206	-1.45903	1.3889305611964e-24	4.39955868025482e-23	MICB	6	31494881	31511124	+	2798	protein_coding	MHC class I polypeptide-related sequence B [Source:HGNC Symbol;Acc:HGNC:7091]	-
ENSG00000090889	1849.42820499657	1953.27042107398	1855.91174380474	846.841142991302	857.491553008231	983.192869247501	1886.20345662509	895.841855082345	1.07475474462535	1.68062742288338e-24	5.31580746399093e-23	KIF4A	X	70290090	70420832	+	4533	protein_coding	kinesin family member 4A [Source:HGNC Symbol;Acc:HGNC:13339]	-
ENSG00000273151	64.280026985978	69.324705592074	76.9977690562768	525.514364115161	251.071906902056	391.212098498714	70.2008338781096	389.266123171977	-2.46994	1.98850518613191e-24	6.28050630744533e-23	AC073957.3	7	879790	886547	-	6758	antisense	novel transcript, antisense to GET4	-
ENSG00000010030	2.75485829939906	5.62092207503303	4.42515914116533	144.005981168572	92.1271916455125	162.909436911488	4.26697983853247	133.014203241857	-4.96217	2.10543974430333e-24	6.64020960167908e-23	ETV7	6	36354091	36387800	-	2374	protein_coding	ETS variant 7 [Source:HGNC Symbol;Acc:HGNC:18160]	ETS
ENSG00000133731	867.780364310702	914.336657538706	884.146796404834	1716.25038750902	1855.70486028818	1817.24329625209	888.754606084747	1796.3995146831	-1.01535	2.16610475678616e-24	6.82166487928335e-23	IMPA1	8	81657961	81686693	-	3720	protein_coding	inositol monophosphatase 1 [Source:HGNC Symbol;Acc:HGNC:6050]	-
ENSG00000172349	1067.96673406703	1039.87058388111	951.409215350547	412.673856483071	469.747438719976	407.27359227872	1019.7488444329	429.898295827256	1.24509397086641	2.25292191162145e-24	7.07462928241589e-23	IL16	15	81159575	81314058	+	12094	protein_coding	interleukin 16 [Source:HGNC Symbol;Acc:HGNC:5980]	-
ENSG00000177842	15.6108636965946	36.5359934877147	18.5856683928944	191.291527223924	230.824172474471	168.645684690061	23.5775085257346	196.920461462819	-3.06747	2.34346002257345e-24	7.34834881610693e-23	ZNF620	3	40477131	40518736	+	3783	protein_coding	zinc finger protein 620 [Source:HGNC Symbol;Acc:HGNC:28742]	zf-C2H2
ENSG00000156273	834.722064717914	908.715735463673	962.029597289344	2255.73548114054	2150.30939620954	1778.23681135779	901.822465823643	2061.42722956929	-1.19292	2.87951350149584e-24	9.00333396529396e-23	BACH1	21	29194071	29630751	+	7717	protein_coding	BTB domain and CNC homolog 1 [Source:HGNC Symbol;Acc:HGNC:935]	TF_bZIP
ENSG00000083857	6154.35344085749	5886.04223290542	5310.1909693984	2865.07422235382	3030.07345708812	2489.53153590091	5783.52888105377	2794.89307178095	1.04883296110848	3.05763418250614e-24	9.54656471910549e-23	FAT1	4	186587783	186726722	-	16177	protein_coding	FAT atypical cadherin 1 [Source:HGNC Symbol;Acc:HGNC:3595]	-
ENSG00000116717	463.734480398841	431.874179431704	478.802219074089	1448.65718369578	1039.7211628565	1779.3840609135	458.136959634878	1422.58746915526	-1.63387	3.07268131864866e-24	9.57982031148931e-23	GADD45A	1	67685061	67688338	+	2069	protein_coding	growth arrest and DNA damage inducible alpha [Source:HGNC Symbol;Acc:HGNC:4095]	-
ENSG00000183709	0	0	0	1216.52813942405	689.435357259275	1294.09749884619	0	1066.68699850984	-12.6326	3.22183463243938e-24	1.00304917349645e-22	IFNL2	19	39268514	39270092	+	737	protein_coding	interferon lambda 2 [Source:HGNC Symbol;Acc:HGNC:18364]	-
ENSG00000145391	2002.78198366311	1859.58838649009	2132.92670604169	952.158950114586	1008.33717449374	894.854653457469	1998.43235873163	951.783592688599	1.06978714724411	3.2348594545609e-24	1.00566750489652e-22	SETD7	4	139495941	139606699	-	13916	protein_coding	SET domain containing lysine methyltransferase 7 [Source:HGNC Symbol;Acc:HGNC:30412]	-
ENSG00000126368	213.960661253327	230.457805076354	250.464007389958	627.608156734671	581.109978071694	668.846490981672	231.62749123988	625.854875262679	-1.4331	3.66964605926838e-24	1.13921077734524e-22	NR1D1	17	40092787	40100725	-	2772	protein_coding	nuclear receptor subfamily 1 group D member 1 [Source:HGNC Symbol;Acc:HGNC:7962]	THR-like
ENSG00000117758	808.091767823723	944.314908605549	877.951573607202	1742.04250353921	1883.03930176542	1938.85174915785	876.786083345491	1854.64451815416	-1.08086	4.83245835434979e-24	1.49806208984843e-22	STX12	1	27773183	27824452	+	3846	protein_coding	syntaxin 12 [Source:HGNC Symbol;Acc:HGNC:11430]	-
ENSG00000100505	1820.96133590278	1679.71888008904	1758.5582426991	716.805891339085	890.900314813747	709.000225431687	1753.07948623031	772.235477194839	1.18186332816872	4.85866627380672e-24	1.50404707535611e-22	TRIM9	14	50975262	51096061	-	8945	protein_coding	tripartite motif containing 9 [Source:HGNC Symbol;Acc:HGNC:16288]	-
ENSG00000165891	750.239743536343	746.645815633554	598.281515885553	1632.4260104109	1602.60817994337	1528.13640821198	698.389025018483	1587.72353285542	-1.18537	5.24764961266409e-24	1.62215642565658e-22	E2F7	12	77021247	77065580	-	6303	protein_coding	E2F transcription factor 7 [Source:HGNC Symbol;Acc:HGNC:23820]	E2F
ENSG00000107104	2074.40829944749	1891.44027824861	2076.28466903477	875.857273525268	1044.78309646339	896.001903013183	2014.04441557696	938.880757667282	1.10054807702593	5.57898744791838e-24	1.72213701774059e-22	KANK1	9	470291	746106	+	11908	protein_coding	KN motif and ankyrin repeat domains 1 [Source:HGNC Symbol;Acc:HGNC:19309]	-
ENSG00000128944	1425.18002688911	1664.72975455561	1539.0703492973	628.682828235929	731.955599557203	715.883722765975	1542.99337691401	692.174050186369	1.15639077047977	5.76648945109318e-24	1.77749794353145e-22	KNSTRN	15	40382721	40394246	+	3654	protein_coding	kinetochore localized astrin (SPAG5) binding protein [Source:HGNC Symbol;Acc:HGNC:30767]	-
ENSG00000113368	4236.05377837595	4285.95308221268	3702.97316932715	1731.29578852663	2006.55048177369	2091.4359400679	4074.99334330526	1943.09407012274	1.06848663432059	5.82578448402017e-24	1.79323900085101e-22	LMNB1	5	126776623	126837020	+	3633	protein_coding	lamin B1 [Source:HGNC Symbol;Acc:HGNC:6637]	-
ENSG00000118193	2266.33009430562	2385.14460050568	2280.72702135661	929.590848588168	834.206658416509	512.820551404472	2310.73390538931	758.872686136383	1.60540920189518	6.2264967603952e-24	1.91387932156971e-22	KIF14	1	200551497	200620734	-	7277	protein_coding	kinesin family member 14 [Source:HGNC Symbol;Acc:HGNC:19181]	-
ENSG00000023171	5.50971659879811	1.87364069167768	3.54012731293227	138.632623662282	99.2138986951673	139.964445797194	3.64116153446935	125.936989384881	-5.10751	6.24942810477596e-24	1.91822234770961e-22	GRAMD1B	11	123358428	123627774	+	14863	protein_coding	GRAM domain containing 1B [Source:HGNC Symbol;Acc:HGNC:29214]	-
ENSG00000162496	4961.4997972177	4869.59215767028	4381.79258158191	1760.3119190606	2440.86438524539	1987.03623049787	4737.6281788233	2062.73751160129	1.19925645204625	6.32363005123448e-24	1.93826820965616e-22	DHRS3	1	12567910	12617731	-	3036	protein_coding	dehydrogenase/reductase 3 [Source:HGNC Symbol;Acc:HGNC:17693]	-
ENSG00000164761	68.8714574849764	53.3987597128138	48.6767505528187	260.070503304435	244.99758657378	266.161896925811	56.9823225835363	257.076662268009	-2.17404	6.63615351277719e-24	2.03120356044878e-22	TNFRSF11B	8	118923557	118952200	-	2827	protein_coding	TNF receptor superfamily member 11b [Source:HGNC Symbol;Acc:HGNC:11909]	-
ENSG00000137135	485.773346794033	518.061651248877	445.171009601233	146.155324171088	160.969488699302	173.23468291292	483.002002548048	160.11983192777	1.59343146507939	7.09015447409693e-24	2.16712112838702e-22	ARHGEF39	9	35658875	35675866	-	6496	protein_coding	Rho guanine nucleotide exchange factor 39 [Source:HGNC Symbol;Acc:HGNC:25909]	-
ENSG00000104450	193.758367057734	217.34232023461	208.867511463004	603.965383706995	555.800310037213	530.029294740193	206.656066251783	563.264996161467	-1.44688	9.52354958182752e-24	2.90681675121522e-22	SPAG1	8	100157906	100259278	+	5055	protein_coding	sperm associated antigen 1 [Source:HGNC Symbol;Acc:HGNC:11212]	-
ENSG00000126016	1008.27813758005	1035.18648215192	882.376732748368	369.686996432751	470.759825441355	402.684594055861	975.280450826779	414.377138643322	1.23378547961737	1.51154392814783e-20	3.7863306696696e-19	AMOT	X	112774503	112840815	-	8502	protein_coding	angiomotin [Source:HGNC Symbol;Acc:HGNC:17810]	-
ENSG00000163374	946.752968893475	857.190616442537	794.758581753294	2315.91708521099	1804.07313749784	1921.64300582213	866.234055696435	2013.87774284365	-1.2172	1.27480092494379e-23	3.88013080409219e-22	YY1AP1	1	155659443	155689000	-	5001	protein_coding	YY1 associated protein 1 [Source:HGNC Symbol;Acc:HGNC:30935]	-
ENSG00000111647	419.656747608456	438.431921852576	417.735022926008	973.652380139746	925.321463340642	943.039134797486	425.274564129013	947.337659425958	-1.15555	1.35461930023997e-23	4.11732474339325e-22	UHRF1BP1L	12	100028455	100142848	-	6616	protein_coding	UHRF1 binding protein 1 like [Source:HGNC Symbol;Acc:HGNC:29102]	-
ENSG00000167995	83.5640350817714	88.0611125088508	137.179933376125	520.141006608871	363.446832975154	433.660332060158	102.935026988916	439.082723881394	-2.09052	1.35799955310743e-23	4.12185017560865e-22	BEST1	11	61949821	61965515	+	8930	protein_coding	bestrophin 1 [Source:HGNC Symbol;Acc:HGNC:12703]	-
ENSG00000137812	2598.74966243311	2627.78107007794	2629.42956168044	1224.05083993286	1102.48913958201	800.780189888863	2618.65343139716	1042.44005646791	1.32814168984027	1.37602414125405e-23	4.17075022397072e-22	KNL1	15	40594020	40664342	+	10250	protein_coding	kinetochore scaffold 1 [Source:HGNC Symbol;Acc:HGNC:24054]	-
ENSG00000146278	726.364304941551	655.774242087187	674.394253113597	1357.31010608885	1536.80304305371	1623.3581213363	685.510933380778	1505.82375682629	-1.13513	1.38065312938511e-23	4.17896856231801e-22	PNRC1	6	89080751	89085160	+	2992	protein_coding	proline rich nuclear receptor coactivator 1 [Source:HGNC Symbol;Acc:HGNC:17278]	-
ENSG00000188211	268.139541141508	277.298822368296	292.060503316912	933.89	663.113302503414	764.068204105992	279.166288942239	787.023680400869	-1.4948	1.45771127380324e-23	4.40608901386881e-22	NCR3LG1	11	17351726	17377341	+	6438	protein_coding	natural killer cell cytotoxicity receptor 3 ligand 1 [Source:HGNC Symbol;Acc:HGNC:42400]	-
ENSG00000138944	3011.06012124317	2775.79868472048	2149.74231077812	1084.34354476932	1078.19185826891	1171.34179638471	2645.53370558059	1111.29239980765	1.2514170207677	1.51564799429649e-23	4.57486381436336e-22	SHISAL1	22	44243667	44312851	-	6751	protein_coding	shisa like 1 [Source:HGNC Symbol;Acc:HGNC:29335]	-
ENSG00000014914	231.408097149521	225.77370334716	267.279612126386	660.922973273669	592.246232006866	681.466236094534	241.487137541022	644.878480458356	-1.41596	1.52740740759379e-23	4.60398196869869e-22	MTMR11	1	149928651	149936869	-	4562	protein_coding	myotubularin related protein 11 [Source:HGNC Symbol;Acc:HGNC:24307]	-
ENSG00000100142	1195.60850193919	1259.0865448074	1418.70602065761	551.306480145353	563.899403808247	540.354540741625	1291.13368913473	551.853474898408	1.22619227319602	2.70707289710146e-26	9.37921139054566e-25	POLR2F	22	37952607	38041915	+	7042	protein_coding	RNA polymerase II subunit F [Source:HGNC Symbol;Acc:HGNC:9193]	-
ENSG00000274211	918.286099799685	877.800664050991	915.122910392991	328.849479384947	435.326290193081	413.009840057293	903.736558081222	392.395203211774	1.20335491656753	1.40661891802648e-19	3.24042770407516e-18	SOCS7	17	38352228	38405593	+	8621	protein_coding	suppressor of cytokine signaling 7 [Source:HGNC Symbol;Acc:HGNC:29846]	-
ENSG00000234290	37.6497300917871	47.7778376377807	42.4815277551872	288.011962337143	203.489730997231	205.357670472932	42.636365161585	232.286454602435	-2.44629	1.71021526859923e-23	5.12664667793439e-22	AC116366.1	5	132468890	132473043	-	3730	antisense	novel transcript	-
ENSG00000173846	86.3188933811704	75.8824480129459	65.4923552892469	401.927141470491	254.109067066194	479.550314288746	75.8978988944544	378.52884094181	-2.31746	1.72818343200108e-23	5.17339306780214e-22	PLK3	1	44800225	44805990	+	3479	protein_coding	polo like kinase 3 [Source:HGNC Symbol;Acc:HGNC:2154]	-
ENSG00000103966	1689.64642363142	1711.57077184756	1720.50187408508	3343.30304041363	3233.56318808535	4015.37344500146	1707.23968985469	3530.74655783348	-1.04804	1.8418285435836e-23	5.50603147466631e-22	EHD4	15	41895939	41972578	-	7879	protein_coding	EH domain containing 4 [Source:HGNC Symbol;Acc:HGNC:3245]	-
ENSG00000206262	102.848043177565	90.8715735463673	77.8828008845099	45.1362030528359	36.4459219696533	36.7119857828705	90.534139202814	39.4313702684532	1.19866584438226	7.17925201677357e-05	0.000332181399578655	FOXL2NB	3	138947234	138953451	+	4567	protein_coding	FOXL2 neighbor [Source:HGNC Symbol;Acc:HGNC:34428]	-
ENSG00000251493	598.722537069395	524.619393669749	416.849991097774	248.249116790598	223.737465424816	204.210420917217	513.397307278973	225.39900104421	1.18665232165777	1.68910885225742e-12	2.07384502632371e-11	FOXD1	5	73444827	73448527	-	2623	protein_coding	forkhead box D1 [Source:HGNC Symbol;Acc:HGNC:3802]	Fork
ENSG00000251136	120.295479073759	103.050238042272	139.835028860825	492.199547576163	393.818434616531	385.47585072014	121.060248658952	423.831277637612	-1.80668	2.40187288008176e-23	7.15082181360954e-22	AF117829.1	8	89609409	89757727	-	7481	lincRNA	uncharacterized LOC101929709 [Source:NCBI gene;Acc:101929709]	-
ENSG00000137449	458.224763800043	430.000538740027	489.422601012886	1250.91762746431	1165.25711630753	962.542377244636	459.215967850985	1126.23904033882	-1.29445	3.00283107075433e-23	8.92778956684164e-22	CPEB2	4	15002674	15070153	+	7177	protein_coding	cytoplasmic polyadenylation element binding protein 2 [Source:HGNC Symbol;Acc:HGNC:21745]	-
ENSG00000105875	1085.41416996323	1014.57643454346	1172.66717240881	409.449841979297	510.242907575146	453.163574507308	1090.8859256385	457.61877468725	1.25275622872593	3.3584341806146e-23	9.97143816050873e-22	WDR91	7	135183839	135211534	-	6032	protein_coding	WD repeat domain 91 [Source:HGNC Symbol;Acc:HGNC:24997]	-
ENSG00000160789	23980.123210169	22644.8213996164	17651.0747822803	9501.17074262196	9664.2436422864	10512.2476790138	21425.3397973552	9892.55402130739	1.11491775897046	3.38863968015176e-23	1.00409874766076e-21	LMNA	1	156082573	156140089	+	6985	protein_coding	lamin A/C [Source:HGNC Symbol;Acc:HGNC:6636]	-
ENSG00000133315	437.10418350465	440.305562544254	404.459545502512	181.619483712602	177.16767624137	206.504920028647	427.289763850472	188.430693327539	1.1824306053718	2.48053873808298e-14	3.62807924288874e-13	MACROD1	11	63998558	64166106	-	2089	protein_coding	MACRO domain containing 1 [Source:HGNC Symbol;Acc:HGNC:29598]	-
ENSG00000102710	914.612955400486	1025.81827869353	1008.9362841857	1982.76891982101	2102.72722030472	1892.96176692926	983.122506093237	1992.81930235166	-1.01959	3.51559882635265e-23	1.03814966426427e-21	SUPT20H	13	37009312	37059713	-	10933	protein_coding	SPT20 homolog, SAGA complex component [Source:HGNC Symbol;Acc:HGNC:20596]	-
ENSG00000176046	21.1205802953928	14.9891255334214	19.4707002211275	170.872768700022	120.474019844132	199.621422694358	18.5268020166472	163.656070412837	-3.13967	3.6134087051196e-23	1.06558884858825e-21	NUPR1	16	28532708	28539174	-	5674	protein_coding	nuclear protein 1, transcriptional regulator [Source:HGNC Symbol;Acc:HGNC:29990]	-
ENSG00000136492	539.033940582415	544.292620932365	521.283746829276	1343.3393765725	1363.68491369786	1070.38383548182	534.870102781352	1259.13604191739	-1.23583	3.68563719444318e-23	1.08542015376352e-21	BRIP1	17	61681266	61863521	-	7991	protein_coding	BRCA1 interacting protein C-terminal helicase 1 [Source:HGNC Symbol;Acc:HGNC:20473]	-
ENSG00000110925	684.123144350765	670.763367620608	600.936611370252	1374.50485010898	1353.56104648407	1571.73189132914	651.941041113875	1433.2659293074	-1.13635	3.91954507771711e-23	1.15274825747219e-21	CSRNP2	12	51061205	51083664	-	5230	protein_coding	cysteine and serine rich nuclear protein 2 [Source:HGNC Symbol;Acc:HGNC:16006]	-
ENSG00000164236	26.6302968941909	27.1677900293263	10.6203819387968	223.531672261664	177.16767624137	152.584190910056	21.4728229541047	184.42784647103	-3.10847	4.07369185607903e-23	1.1948582317568e-21	ANKRD33B	5	10564330	10657816	+	9783	protein_coding	ankyrin repeat domain 33B [Source:HGNC Symbol;Acc:HGNC:35240]	-
ENSG00000184307	163.454925764344	166.754021559313	146.915283486689	510.468963097549	458.611184784804	433.660332060158	159.041410270115	467.580159980837	-1.5566	4.32009766579445e-23	1.26373004604911e-21	ZDHHC23	3	113947901	113965401	+	7138	protein_coding	zinc finger DHHC-type containing 23 [Source:HGNC Symbol;Acc:HGNC:28654]	-
ENSG00000080947	107.439473676563	116.165722884016	142.490124345524	46.2108745540939	63.7803634468932	51.6262300071616	122.031773635368	53.8724893360496	1.17795790243132	1.21583205731987e-05	6.43747036568804e-05	CROCCP3	1	16467436	16499257	-	6813	transcribed_unprocessed_pseudogene	ciliary rootlet coiled-coil, rootletin pseudogene 3 [Source:HGNC Symbol;Acc:HGNC:29405]	-
ENSG00000160991	1626.28468274524	1475.49204469617	1386.84487484122	635.130857243477	631.729314140657	720.472720988834	1496.20720076088	662.444297457656	1.17602927419194	1.31434120087119e-24	4.18152376504902e-23	ORAI2	7	102433106	102456821	+	11103	protein_coding	ORAI calcium release-activated calcium modulator 2 [Source:HGNC Symbol;Acc:HGNC:21667]	-
ENSG00000177301	124.886909572757	151.764896025892	135.409869719659	12.896058015096	13.1610273779304	11.472495557147	137.353891772769	12.5098603167245	3.45384011840484	5.21056432618793e-23	1.51809930963387e-21	KCNA2	1	110519837	110631474	-	17379	protein_coding	potassium voltage-gated channel subfamily A member 2 [Source:HGNC Symbol;Acc:HGNC:6220]	-
ENSG00000237296	382.925303616469	345.686707614531	348.702540323828	810.30231194853	825.095177924095	938.450136574627	359.104850518276	857.949208815751	-1.25605	5.22541522827604e-23	1.52039351228064e-21	SMG1P1	16	22437008	22492220	+	7046	transcribed_unprocessed_pseudogene	SMG1 pseudogene 1 [Source:HGNC Symbol;Acc:HGNC:44186]	-
ENSG00000129048	134.988056670554	134.902129800793	177.006365646613	430.943272004457	471.772212162734	547.238038075913	148.965517372653	483.317840747702	-1.69631	6.18243080630913e-23	1.79405745089074e-21	ACKR4	3	132597237	132618967	+	2273	protein_coding	atypical chemokine receptor 4 [Source:HGNC Symbol;Acc:HGNC:1611]	-
ENSG00000173226	240.590958147518	297.90886997675	251.349039218191	664.146987777443	685.385810373758	674.582738760245	263.28295578082	674.705178970482	-1.35819	6.19221779471427e-23	1.79450801064106e-21	IQCB1	3	121769763	121835079	-	3049	protein_coding	IQ motif containing B1 [Source:HGNC Symbol;Acc:HGNC:28949]	-
ENSG00000188859	2820.05661248483	2636.21245319049	2733.86331741194	1121.95704731335	1454.79971862199	1117.42106726612	2730.04412769576	1231.39261106715	1.14794483979515	6.32862951605282e-23	1.83160455568844e-21	FAM78B	1	166057426	166166969	-	5343	protein_coding	family with sequence similarity 78 member B [Source:HGNC Symbol;Acc:HGNC:13495]	-
ENSG00000171658	49.587449389183	72.1351666295905	53.9869415222171	299.833348850981	220.700305260678	329.26062249012	58.5698525136635	283.26475886726	-2.27386	6.74446925912778e-23	1.94936629395453e-21	NMRAL2P	3	185959943	185980872	+	2628	transcribed_unprocessed_pseudogene	NmrA like redox sensor 2, pseudogene [Source:HGNC Symbol;Acc:HGNC:52332]	-
ENSG00000198626	26.6302968941909	33.7255324501982	23.8958593622928	224.606343762922	144.771301157234	201.915921805788	28.0838962355606	190.431188908648	-2.76245	7.05176514915108e-23	2.03548500523774e-21	RYR2	1	237042205	237833988	+	17777	protein_coding	ryanodine receptor 2 [Source:HGNC Symbol;Acc:HGNC:10484]	-
ENSG00000136603	495.87449389183	535.861237819815	498.272919295217	1479.82265723226	1179.43053040684	1099.06507437469	510.002883668954	1252.77275400459	-1.29684	7.6457673572741e-23	2.20402391556977e-21	SKIL	3	170357678	170396835	+	7782	protein_coding	SKI like proto-oncogene [Source:HGNC Symbol;Acc:HGNC:10897]	-
ENSG00000136811	1065.21187576763	1053.92288906869	1028.40698440682	535.186407626483	393.818434616531	468.077818731599	1049.18058308105	465.694220324871	1.17258434883321	2.13567180613942e-19	4.83811805313891e-18	ODF2	9	128455186	128501292	+	6393	protein_coding	outer dense fiber of sperm tails 2 [Source:HGNC Symbol;Acc:HGNC:8114]	-
ENSG00000176170	1315.90398101295	1272.20202964914	1077.96876678788	2521.17934195126	2715.22118673917	3394.71143535981	1222.02492581666	2877.03732135008	-1.23522	1.03060395572903e-22	2.95137345692547e-21	SPHK1	17	76376584	76387860	+	4416	protein_coding	sphingosine kinase 1 [Source:HGNC Symbol;Acc:HGNC:11240]	-
ENSG00000127081	217.633805652525	235.141906805548	200.017193180673	644.802900754799	620.593060205485	525.440296517334	217.597635212916	596.945419159206	-1.45708	1.11166958873548e-22	3.17517894460186e-21	ZNF484	9	92845031	92878038	-	4031	protein_coding	zinc finger protein 484 [Source:HGNC Symbol;Acc:HGNC:23385]	zf-C2H2
ENSG00000125845	31.2217273931893	29.9782510668428	35.4012731293227	253.622474296888	155.907555092406	197.326923582929	32.2004171964516	202.285650990741	-2.64944	1.12687606291628e-22	3.214399219782e-21	BMP2	20	6767664	6780280	+	3601	protein_coding	bone morphogenetic protein 2 [Source:HGNC Symbol;Acc:HGNC:1069]	-
ENSG00000116675	615.251686865789	504.009346061295	543.409542535103	1402.44630914169	1200.6906515558	1218.37902816901	554.223525154062	1273.8386629555	-1.20055	1.15008188196675e-22	3.27630515734658e-21	DNAJC6	1	65248219	65415869	+	6954	protein_coding	DnaJ heat shock protein family (Hsp40) member C6 [Source:HGNC Symbol;Acc:HGNC:15469]	-
ENSG00000164136	77.1360323831736	66.5142445545575	93.8133737927051	293.385319843433	303.716016413777	306.315631375826	79.1545502434787	301.138989211012	-1.9259	1.15832713027153e-22	3.29548605091482e-21	IL15	4	141636599	141733987	+	7860	protein_coding	interleukin 15 [Source:HGNC Symbol;Acc:HGNC:5977]	-
ENSG00000142949	1365.49143040213	1371.50498630806	1019.55666612449	464.258088543455	518.34200134618	505.937054070184	1252.18436094489	496.179047986606	1.33517716822079	1.1640569242256e-22	3.30746969356565e-21	PTPRF	1	43525187	43623666	+	10712	protein_coding	protein tyrosine phosphatase, receptor type F [Source:HGNC Symbol;Acc:HGNC:9670]	-
ENSG00000141577	833.803778618114	758.824480129459	749.621958513408	347.118894906333	319.914203955845	291.401387151535	780.750072420327	319.478162004571	1.28839421550905	1.23336539989153e-22	3.49983491664533e-21	CEP131	17	81189593	81222999	-	3966	protein_coding	centrosomal protein 131 [Source:HGNC Symbol;Acc:HGNC:29511]	-
ENSG00000164284	408.63731441086	418.75869458996	471.721964448225	1211.15478191776	1060.98128400546	926.97764101748	433.039324483015	1066.3712356469	-1.30018	1.26150088393884e-22	3.5750180446917e-21	GRPEL2	5	149345430	149354583	+	4419	protein_coding	GrpE like 2, mitochondrial [Source:HGNC Symbol;Acc:HGNC:21060]	-
ENSG00000223960	380.17044531707	388.780443523118	380.563686140219	883.379974034074	851.417232679956	834.050427004589	383.171524993469	856.282544572873	-1.16024	1.27243467320448e-22	3.60132062768121e-21	AC009948.1	2	178413939	178440243	+	4001	antisense	uncharacterized LOC101927027 [Source:NCBI gene;Acc:101927027]	-
ENSG00000162695	876.045	772.876785317041	899.192337484796	2053.69723890403	1710.93355913095	1770.20606446779	849.371354003579	1844.94562083426	-1.11885	1.33169225155844e-22	3.76414646410028e-21	SLC30A7	1	100896076	100981753	+	8376	protein_coding	solute carrier family 30 member 7 [Source:HGNC Symbol;Acc:HGNC:19306]	-
ENSG00000198825	5310.44851514158	5105.67088482167	5137.60976289295	2219.19665009777	2857.96771445364	2136.17867274078	5184.57638761873	2404.4476790974	1.10809782824577	1.43830450144319e-22	4.0602292746051e-21	INPP5F	10	119726042	119829278	+	7610	protein_coding	inositol polyphosphate-5-phosphatase F [Source:HGNC Symbol;Acc:HGNC:17054]	-
ENSG00000170775	1179.9976382426	1122.31077431493	1125.76048551246	376.135025440299	541.626895937903	445.132827617305	1142.68963268999	454.298249665169	1.32970181040829	1.45271661958942e-22	4.09560844640521e-21	GPR37	7	124745997	124765627	-	3021	protein_coding	G protein-coupled receptor 37 [Source:HGNC Symbol;Acc:HGNC:4494]	-
ENSG00000155850	17385.9107275074	18022.5498132476	18128.1069376979	3141.26479817713	4602.31003539011	2673.09146481526	17845.5224928176	3472.22209946083	2.36150962087601	1.63402952166806e-22	4.60082756662947e-21	SLC26A2	5	149960737	149993455	+	8606	protein_coding	solute carrier family 26 member 2 [Source:HGNC Symbol;Acc:HGNC:10994]	-
ENSG00000132623	316.808704430891	257.62559510568	258.429293844056	763.016765893179	650.964661846863	812.25268544601	277.621197793542	742.078037728684	-1.4179	2.00006931523571e-22	5.62419491444283e-21	ANKEF1	20	9986126	10058303	+	5815	protein_coding	ankyrin repeat and EF-hand domain containing 1 [Source:HGNC Symbol;Acc:HGNC:15803]	-
ENSG00000024526	1404.05944659372	1531.7012654465	1732.00728785211	753.344722381857	646.915114961346	589.686271637357	1555.92266663078	663.315369660187	1.22972917667633	2.02559745427739e-22	5.68863986096225e-21	DEPDC1	1	68474152	68497221	-	5904	protein_coding	DEP domain containing 1 [Source:HGNC Symbol;Acc:HGNC:22949]	-
ENSG00000197647	54.1788798881814	59.9565021336856	60.1821643198485	240.726416281792	234.873719359988	244.364155367232	58.1058487805719	239.988097003004	-2.04587	2.03140481848802e-22	5.69760684804497e-21	ZNF433	19	12014732	12035741	-	3079	protein_coding	zinc finger protein 433 [Source:HGNC Symbol;Acc:HGNC:20811]	zf-C2H2
ENSG00000197857	108.357759776363	127.407567034082	107.973883044434	461.034074039681	339.149551662051	382.034102052996	114.579736618293	394.072575918243	-1.78236	2.09134595035026e-22	5.8581879557819e-21	ZNF44	19	12224686	12294887	-	6061	protein_coding	zinc finger protein 44 [Source:HGNC Symbol;Acc:HGNC:13110]	zf-C2H2
ENSG00000108510	2430.70330616977	2519.10990996063	2391.35599988575	5707.58034318123	4921.21185262457	4406.58554350017	2447.05640533872	5011.79257976866	-1.0344	2.2240054965228e-22	6.2217909866138e-21	MED13	17	61942605	62065282	-	12677	protein_coding	mediator complex subunit 13 [Source:HGNC Symbol;Acc:HGNC:22474]	-
ENSG00000106034	416.901889309057	486.209759490357	556.685019958599	1184.28799438631	1390.00696845372	1101.35957348612	486.598889586004	1225.21817877538	-1.33237	2.40445908724252e-22	6.71799703695849e-21	CPED1	7	120988677	121297444	+	7705	protein_coding	cadherin like and PC-esterase domain containing 1 [Source:HGNC Symbol;Acc:HGNC:26159]	-
ENSG00000105642	0	3.74728138335535	0	746.896693374309	388.756501009635	709.000225431687	1.24909379445178	614.884473271877	-8.97137	2.41841555604381e-22	6.74833933583389e-21	KCNN1	19	17951293	18000080	+	3981	protein_coding	potassium calcium-activated channel subfamily N member 1 [Source:HGNC Symbol;Acc:HGNC:6290]	-
ENSG00000198682	2359.99527648519	2167.80228027107	2312.59	1046.73004222529	1238.14896024683	1117.42106726612	2280.12857464309	1134.10002324608	1.0072463415122	2.70324258525351e-22	7.51425582403441e-21	PAPSS2	10	87659613	87747705	+	4083	protein_coding	3'-phosphoadenosine 5'-phosphosulfate synthase 2 [Source:HGNC Symbol;Acc:HGNC:8604]	-
ENSG00000139291	797.072334626127	856.253796096698	896.537242000097	308.430720861045	369.521153303429	376.297854274423	849.954457574307	351.416576146299	1.27447128232317	2.98560909009502e-22	8.28858329941922e-21	TMEM19	12	71686087	71705046	+	6488	protein_coding	transmembrane protein 19 [Source:HGNC Symbol;Acc:HGNC:25605]	-
ENSG00000173456	1337.02456130834	1105.44800808983	983.270361166937	425.569914498167	409.00423543722	499.053556735896	1141.91431018837	444.542568890428	1.36192989572681	3.38619623891402e-22	9.3887245082256e-21	RNF26	11	119334527	119337313	+	2787	protein_coding	ring finger protein 26 [Source:HGNC Symbol;Acc:HGNC:14646]	-
ENSG00000070614	3064.32071503155	2964.09957423408	2725.89803095785	1238.02156944921	1520.60485551165	1482.2464259834	2918.10610674116	1413.62428364809	1.0455346874912	3.49158959522481e-22	9.66864193757742e-21	NDST1	5	150485818	150558211	+	9529	protein_coding	N-deacetylase and N-sulfotransferase 1 [Source:HGNC Symbol;Acc:HGNC:7680]	-
ENSG00000164627	52.3423076885821	57.1460410961691	61.0671961480816	269.742546815757	213.613598211023	251.24765270152	56.8518483109443	244.868	-2.10553	3.497373780675e-22	9.67236888353431e-21	KIF6	6	39329990	39725405	-	11868	protein_coding	kinesin family member 6 [Source:HGNC Symbol;Acc:HGNC:21202]	-
ENSG00000213563	425.166464207254	405.643209748217	338.967190213265	178.395469208828	174.130516077232	167.498435134347	389.925621389579	173.341473473469	1.16888222601809	1.5445094867368e-12	1.90166639799181e-11	C8orf82	8	144525733	144529132	-	3001	protein_coding	chromosome 8 open reading frame 82 [Source:HGNC Symbol;Acc:HGNC:33826]	-
ENSG00000233101	108.357759776363	86.1874718171731	101.778660246803	60.1816040704479	49.6069493475836	21.7977415585794	98.7746306134462	43.862098325537	1.16590441847261	0.000473543658119327	0.00185643765810298	HOXB-AS3	17	48549630	48606414	+	1913	antisense	HOXB cluster antisense RNA 3 [Source:HGNC Symbol;Acc:HGNC:40283]	-
ENSG00000153993	113.867476375161	145.20715360502	198.247129524207	771.614137903243	698.546837751688	445.132827617305	152.440586501463	638.431267757412	-2.06598	4.41934465135928e-22	1.21604517660445e-20	SEMA3D	7	84995553	85186855	-	8062	protein_coding	semaphorin 3D [Source:HGNC Symbol;Acc:HGNC:10726]	-
ENSG00000104497	151.517206466948	147.080794296698	187.62674758541	506.170277092517	466.710278555838	452.016324951593	162.074916116352	474.965626866649	-1.55028	4.67625401030337e-22	1.28511480008249e-20	SNX16	8	81799581	81842866	-	4610	protein_coding	sorting nexin 16 [Source:HGNC Symbol;Acc:HGNC:14980]	-
ENSG00000113240	368.232726019674	384.096341793924	361.978017747324	970.428365635972	884.825994485471	783.571446553142	371.435695186974	879.608602224862	-1.2443	4.70414892887113e-22	1.29115261469633e-20	CLK4	5	178602664	178630615	-	7924	protein_coding	CDC like kinase 4 [Source:HGNC Symbol;Acc:HGNC:13659]	-
ENSG00000167397	99.174898778366	114.292082192338	237.188529966462	74.1523335868019	62.767976725514	64.2459751200234	150.218503645722	67.0554284774464	1.16490076569055	0.000186770122348875	0.000793122215368431	VKORC1	16	31090842	31095980	-	2191	protein_coding	vitamin K epoxide reductase complex subunit 1 [Source:HGNC Symbol;Acc:HGNC:23663]	-
ENSG00000124126	2024.82085005831	1820.24193196486	1906.35855801403	707.133847827763	973.916025966846	843.228423450307	1917.14044667906	841.426099081639	1.18757679066966	6.22399780633825e-22	1.70401487680313e-20	PREX1	20	48624252	48827883	-	7393	protein_coding	phosphatidylinositol-3,4,5-trisphosphate dependent Rac exchange factor 1 [Source:HGNC Symbol;Acc:HGNC:32594]	-
ENSG00000173218	1528.94635616648	1476.42886504201	1615.18308652535	722.179248845375	768.401521526857	797.338441221719	1540.18610257794	762.639737197983	1.01433804061539	6.74594524850318e-22	1.8445970489414e-20	VANGL1	1	115641953	115698224	+	9062	protein_coding	VANGL planar cell polarity protein 1 [Source:HGNC Symbol;Acc:HGNC:15512]	-
ENSG00000166963	1814.53333320418	1683.46616147239	1634.65378674647	848.990485993818	894.949861699264	793.896692554575	1710.88442714101	845.945680082552	1.01551665397539	6.87630563138333e-22	1.87788632361826e-20	MAP1A	15	43510958	43531620	+	10629	protein_coding	microtubule associated protein 1A [Source:HGNC Symbol;Acc:HGNC:6835]	-
ENSG00000145386	2269.08495260502	2327.06173906367	2099.29549656883	898.425375051686	1127.79880761649	1116.27381771041	2231.81406274584	1047.49933345953	1.09119752221461	7.16939950206148e-22	1.95547838984263e-20	CCNA2	4	121816444	121823933	-	2798	protein_coding	cyclin A2 [Source:HGNC Symbol;Acc:HGNC:1578]	-
ENSG00000172123	272.730971640506	333.508043118626	338.967190213265	788.80888192337	725.881279228928	848.96467122888	315.068734990799	787.884944127059	-1.32166	7.30964158340601e-22	1.99123773783959e-20	SLFN12	17	35411060	35433283	-	3560	protein_coding	schlafen family member 12 [Source:HGNC Symbol;Acc:HGNC:25500]	-
ENSG00000183963	2314.99925759501	2038.52107254531	1685.10060095576	861.886544008914	641.853181354449	858.142667674598	2012.87364369869	787.294131012654	1.35493115091605	7.44902396632876e-22	2.02163531645388e-20	SMTN	22	31064105	31104757	+	10242	protein_coding	smoothelin [Source:HGNC Symbol;Acc:HGNC:11126]	-
ENSG00000107819	1908.19851538375	1766.84317225205	1847.94645735064	840.393113983754	966.829318917191	945.333633908915	1840.99604832881	917.51868893662	1.00463085350335	7.44905776677129e-22	2.02163531645388e-20	SFXN3	10	101031234	101041244	+	4631	protein_coding	sideroflexin 3 [Source:HGNC Symbol;Acc:HGNC:16087]	-
ENSG00000197296	583.112	650.153320012153	675.27928494183	229.979701269212	254.109067066194	265.014647370096	636.181426108928	249.701138568501	1.3497321121949	8.59952711930436e-22	2.32806825479503e-20	FITM2	20	44302838	44311169	-	4597	protein_coding	fat storage inducing transmembrane protein 2 [Source:HGNC Symbol;Acc:HGNC:16135]	-
ENSG00000164463	339.765856925883	332.571222772787	396.494259048414	938.188220598232	950.631131375123	767.509952773136	356.277112915695	885.443101582164	-1.31353	9.22506125155296e-22	2.48814059226601e-20	CREBRF	5	173056352	173139284	+	12333	protein_coding	CREB3 regulatory factor [Source:HGNC Symbol;Acc:HGNC:24050]	-
ENSG00000148339	246.100674746316	257.62559510568	302.680885255709	763.016765893179	622.617833648244	868.46791367603	268.802385035902	751.367504405817	-1.48162	9.29083560529003e-22	2.5027834406191e-20	SLC25A25	9	128068201	128109245	+	4936	protein_coding	solute carrier family 25 member 25 [Source:HGNC Symbol;Acc:HGNC:20663]	-
ENSG00000088543	246.100674746316	225.77370334716	255.774198359356	123.58722264467	111.362539351718	90.6327149014616	242.549525484277	108.527492299283	1.15857337271736	4.98946445198414e-09	4.22977959474317e-08	C3orf18	3	50558025	50571027	-	3248	protein_coding	chromosome 3 open reading frame 18 [Source:HGNC Symbol;Acc:HGNC:24837]	-
ENSG00000144791	946.752968893475	818.780982263144	872.641382637804	391.180426457911	388.756501009635	384.328601164426	879.391777931475	388.088509543991	1.18009133261233	9.52846062745887e-22	2.55731209918979e-20	LIMD1	3	45555394	45686338	+	12673	protein_coding	LIM domains containing 1 [Source:HGNC Symbol;Acc:HGNC:6612]	-
ENSG00000139154	640.045411560381	640.785116553765	790.333422612129	1888.1978277103	1519.59246879027	1498.3079197634	690.387983575425	1635.36607208799	-1.24383	1.07910746058369e-21	2.88906497401725e-20	AEBP2	12	19404045	19720801	+	6572	protein_coding	AE binding protein 2 [Source:HGNC Symbol;Acc:HGNC:24051]	zf-C2H2
ENSG00000178585	790.644331927529	772.876785317041	673.509221285364	232.129044271728	303.716016413777	307.46288093154	745.676779509978	281.102647205682	1.40744209758939	1.09989447877816e-21	2.94110434061502e-20	CTNNBIP1	1	9848276	9910336	-	3339	protein_coding	catenin beta interacting protein 1 [Source:HGNC Symbol;Acc:HGNC:16913]	-
ENSG00000189159	1372.83771920053	1338.7162742037	1324.00761503667	650.176258261089	606.419646106175	700.969478541684	1345.18720281363	652.521794302983	1.04448408557474	1.12599902874469e-21	3.00721774919522e-20	JPT1	17	75135248	75168281	-	3414	protein_coding	Jupiter microtubule associated homolog 1 [Source:HGNC Symbol;Acc:HGNC:14569]	-
ENSG00000115009	2.75485829939906	5.62092207503303	4.42515914116533	127.885908649702	87.0652580386162	112.430456460041	4.26697983853247	109.12720771612	-4.67756	1.18463755298995e-21	3.15995179832436e-20	CCL20	2	227805739	227817564	+	1594	protein_coding	C-C motif chemokine ligand 20 [Source:HGNC Symbol;Acc:HGNC:10619]	-
ENSG00000196376	749.321457436543	709.173	667.313998487732	216.008971752858	306.753176577915	266.161896925811	708.602819241425	262.974681752195	1.42895623125264	1.2429427199934e-21	3.31142429056433e-20	SLC35F1	6	117907526	118317676	+	4855	protein_coding	solute carrier family 35 member F1 [Source:HGNC Symbol;Acc:HGNC:21483]	-
ENSG00000006453	227.734952750322	217.34232023461	204.442352321838	663.072316276185	515.304841182042	580.50827519164	216.506541768924	586.295144216622	-1.43709	1.34274790522766e-21	3.57295544549773e-20	BAIAP2L1	7	98291651	98401068	-	4798	protein_coding	BAI1 associated protein 2 like 1 [Source:HGNC Symbol;Acc:HGNC:21649]	-
ENSG00000116761	83.5640350817714	117.102543229855	90.2732464797728	341.745537400043	312.827496906191	417.598838280152	96.979941597133	357.390624195462	-1.88163	1.35302056456605e-21	3.59589965409609e-20	CTH	1	70411218	70439851	+	2414	protein_coding	cystathionine gamma-lyase [Source:HGNC Symbol;Acc:HGNC:2501]	-
ENSG00000106560	79.8908906825726	81.5033700879789	86.7331191668406	272.966561319531	396.855594780669	293.695886262964	82.7091266457974	321.172680787722	-1.95809	1.40123559902131e-21	3.71950394756046e-20	GIMAP2	7	150685697	150693641	+	2097	protein_coding	GTPase, IMAP family member 2 [Source:HGNC Symbol;Acc:HGNC:21789]	-
ENSG00000135999	577.601956774002	508.693447790489	554.914956302133	1289.6058015096	1092.36527236822	1201.17028483329	547.070120288875	1194.3804529037	-1.12608	1.51498527150931e-21	4.01655401727524e-20	EPC2	2	148644440	148787568	+	5582	protein_coding	enhancer of polycomb homolog 2 [Source:HGNC Symbol;Acc:HGNC:24543]	-
ENSG00000146072	2380.19757068078	2325.19	2375.42542697755	910.246761565524	1249.29	891.412904790324	2360.27036534344	1016.98162684595	1.21375506055517	1.57717682193173e-21	4.17635655897427e-20	TNFRSF21	6	47231532	47309905	-	3595	protein_coding	TNF receptor superfamily member 21 [Source:HGNC Symbol;Acc:HGNC:13469]	-
ENSG00000122435	401.291025612462	439.368742198415	441.631	1156.34653535361	965.816932195812	907.47439857033	427.430216699726	1009.87928870658	-1.24056	1.68138467759792e-21	4.44689517947713e-20	TRMT13	1	100133150	100150497	+	4133	protein_coding	tRNA methyltransferase 13 homolog [Source:HGNC Symbol;Acc:HGNC:25502]	-
ENSG00000179981	1449.0554654839	1324.66396901612	1207.1834137099	531.962393122709	656.026595453759	508.231553181613	1326.96761606997	565.406847252694	1.22951316856029	1.93281449335882e-21	5.09949470384609e-20	TSHZ1	18	75210755	75289950	+	8281	protein_coding	teashirt zinc finger homeobox 1 [Source:HGNC Symbol;Acc:HGNC:10669]	zf-C2H2
ENSG00000152767	1166.2233467456	1115.75303189406	923.973228675322	473.930132054777	451.524477735149	466.930569175884	1068.64986910499	464.128392988603	1.20315299851668	2.63640301117551e-21	6.94741606076759e-20	FARP1	13	98142562	98455176	+	36228	protein_coding	FERM, ARH/RhoGEF and pleckstrin domain protein 1 [Source:HGNC Symbol;Acc:HGNC:3591]	-
ENSG00000179869	724.527732741952	856.253796096698	852.285650588443	240.726416281792	351.298192318602	219.124665141508	811.022393142364	270.383091247301	1.58208308280548	2.72099129030758e-21	7.161662220975e-20	ABCA13	7	48171458	48647496	+	19074	protein_coding	ATP binding cassette subfamily A member 13 [Source:HGNC Symbol;Acc:HGNC:14638]	-
ENSG00000071243	385.680161915868	471.220633956935	432.78056400597	904.873404059234	1081.22901843305	1014.1686072518	429.893786626258	1000.09034324803	-1.21839	2.79932737984552e-21	7.35895555958667e-20	ING3	7	120950749	120977216	+	5214	protein_coding	inhibitor of growth family member 3 [Source:HGNC Symbol;Acc:HGNC:14587]	-
ENSG00000169851	2698.84284731127	2392.63916327239	2791.39038624709	1010.19121118252	1370.77162074752	991.223616137504	2627.62413227692	1124.06214935585	1.22432425145935	2.8053289850212e-21	7.36584753862254e-20	PCDH7	4	30720415	31146805	+	12249	protein_coding	protocadherin 7 [Source:HGNC Symbol;Acc:HGNC:8659]	-
ENSG00000178381	272.730971640506	250.13103233897	187.62674758541	627.608156734671	648.939888404104	797.338441221719	236.829583854962	691.295495453498	-1.54567	2.9235759630159e-21	7.66708675836408e-20	ZFAND2A	7	1152071	1160759	-	2281	protein_coding	zinc finger AN1-type containing 2A [Source:HGNC Symbol;Acc:HGNC:28073]	-
ENSG00000169245	0	0	0	424.495242996909	361.422059532395	463.48882050874	0	416.468707679348	-11.2751	2.9964445581663e-21	7.83931767780531e-20	CXCL10	4	76021117	76023497	-	1176	protein_coding	C-X-C motif chemokine ligand 10 [Source:HGNC Symbol;Acc:HGNC:10637]	-
ENSG00000124766	1350.79885280534	1097.95344532312	1675.3652508452	509.394291596291	789.661642675821	555.268784965916	1374.70584965788	618.10823974601	1.15248098174265	1.17101822639393e-11	1.32847476355038e-10	SOX4	6	21592768	21598619	+	5852	protein_coding	SRY-box 4 [Source:HGNC Symbol;Acc:HGNC:11200]	HMG
ENSG00000237649	1712.60357612641	1610.39417449696	1543.49550843847	738.299321364245	683.361036930999	858.142667674598	1622.16441968728	759.934341989947	1.09490661541146	3.27156292964326e-21	8.52836972795642e-20	KIFC1	6	33391536	33409924	+	3345	protein_coding	kinesin family member C1 [Source:HGNC Symbol;Acc:HGNC:6389]	-
ENSG00000120896	612.49682856639	563.029027849142	505.353173921081	261.145174805694	257.146227230331	237.480658032944	560.293010112204	251.92402002299	1.15235534642379	1.71833840703531e-15	2.79669521318301e-14	SORBS3	8	22544986	22575788	+	6097	protein_coding	sorbin and SH3 domain containing 3 [Source:HGNC Symbol;Acc:HGNC:30907]	-
ENSG00000163132	100.093184878166	133.965309454954	110.628978529133	395.479112462943	367.496379860671	345.322116270126	114.895824287418	369.432536197913	-1.68597	3.68574057013365e-21	9.58512461156594e-20	MSX1	4	4859666	4863936	+	2120	protein_coding	msh homeobox 1 [Source:HGNC Symbol;Acc:HGNC:7391]	Homeobox
ENSG00000269821	725.446018841751	663.268804853897	710.680558071153	470.706117551003	272.33202805102	206.504920028647	699.798460588934	316.514355210223	1.14439704442874	0.00101278287556437	0.00370639415737603	KCNQ1OT1	11	2608328	2699994	-	91667	antisense	KCNQ1 opposite strand/antisense transcript 1 [Source:HGNC Symbol;Acc:HGNC:6295]	-
ENSG00000170222	58.7703103871798	72.1351666295905	50.4468142092848	226.755686765438	251.071906902056	278.781642038673	60.4507637420184	252.203078568722	-2.06205	4.35747268126916e-21	1.12916054866705e-19	ADPRM	17	10697594	10711233	+	1620	protein_coding	ADP-ribose/CDP-alcohol diphosphatase, manganese dependent [Source:HGNC Symbol;Acc:HGNC:30925]	-
ENSG00000108604	1740.1521591204	1655.36155109723	1529.33499918674	722.179248845375	859.51632645099	790.454943887431	1641.61623646812	790.716839727932	1.05344632212912	4.52184896426085e-21	1.17031544463567e-19	SMARCD2	17	63832081	63843065	-	3734	protein_coding	SWI/SNF related, matrix associated, actin dependent regulator of chromatin, subfamily d, member 2 [Source:HGNC Symbol;Acc:HGNC:11107]	-
ENSG00000234362	4.59143049899843	7.4945627667107	2.6550954846992	107.467	89.0900314813747	120.461203350044	4.91369625013611	105.672794985739	-4.43537	4.52703124777623e-21	1.17031544463567e-19	LINC01914	2	41931599	41933723	-	898	lincRNA	long intergenic non-protein coding RNA 1914 [Source:HGNC Symbol;Acc:HGNC:52733]	-
ENSG00000122644	253.446963544713	277.298822368296	393.839163563715	800.630268437208	896.974635142022	909.76889768176	308.194983158908	869.12460042033	-1.49477	5.23040378598252e-21	1.34735448827325e-19	ARL4A	7	12686856	12690934	+	3561	protein_coding	ADP ribosylation factor like GTPase 4A [Source:HGNC Symbol;Acc:HGNC:695]	-
ENSG00000184988	63.3617408861783	61.8301428253633	61.9522279763147	262.219846306952	221.712691982057	247.805904034376	62.3813705626187	243.912814107795	-1.96668	5.324072594588e-21	1.36986439260751e-19	TMEM106A	17	43211835	43220041	+	3577	protein_coding	transmembrane protein 106A [Source:HGNC Symbol;Acc:HGNC:28288]	-
ENSG00000144560	1619.85668004664	1484.86024815456	1414.28086151644	739.373992865503	765.364361362719	746.859460770272	1506.33259657255	750.532604999498	1.0048634535895	5.93166009088687e-21	1.52259915619196e-19	VGLL4	3	11556070	11771350	-	7236	protein_coding	vestigial like family member 4 [Source:HGNC Symbol;Acc:HGNC:28966]	-
ENSG00000103266	874.208	860.001077480053	954.949342663479	433.092615006973	388.756501009635	378.592353385852	896.386262384278	400.147156467487	1.16353572711529	6.18777655763982e-21	1.58647311200758e-19	STUB1	16	680224	682870	+	2316	protein_coding	STIP1 homology and U-box containing protein 1 [Source:HGNC Symbol;Acc:HGNC:11427]	-
ENSG00000163376	82.6457489819717	75.8824480129459	76.9977690562768	286.937290835885	251.071906902056	305.168381820111	78.5086553503981	281.059193186017	-1.83903	7.34458830208959e-21	1.88085326518729e-19	KBTBD8	3	66998307	67011210	+	4736	protein_coding	kelch repeat and BTB domain containing 8 [Source:HGNC Symbol;Acc:HGNC:30691]	-
ENSG00000178078	36.7314439919874	29.041430721004	36.2863049575557	194.515541727698	162.994262142061	180.118180247208	34.019726556849	179.209328038989	-2.39555	7.37760843578719e-21	1.88709179156233e-19	STAP2	19	4324043	4342786	-	2766	protein_coding	signal transducing adaptor family member 2 [Source:HGNC Symbol;Acc:HGNC:30430]	-
ENSG00000155629	5.50971659879811	0	0.885031828233067	126.811237148444	96.1767385310295	147.995192687197	2.13158280901039	123.661056122223	-5.85766	8.17948793912437e-21	2.08486059248348e-19	PIK3AP1	10	96593312	96720514	-	5691	protein_coding	phosphoinositide-3-kinase adaptor protein 1 [Source:HGNC Symbol;Acc:HGNC:30034]	-
ENSG00000185567	1224.07537103298	1165.40451022351	1061.15316205145	539.485093631515	505.18097396825	570.183029190208	1150.21101443598	538.283032263324	1.09602577827402	9.07477474479428e-21	2.31035707959465e-19	AHNAK2	14	104937244	104978357	-	18771	protein_coding	AHNAK nucleoprotein 2 [Source:HGNC Symbol;Acc:HGNC:20125]	-
ENSG00000148154	485.773346794033	449.673766002642	579.695847492659	1148.8238348448	1137.92267483029	1100.2123239304	505.047653429778	1128.9862778685	-1.16006	9.3548071163991e-21	2.37887177931955e-19	UGCG	9	111896766	111935369	+	4615	protein_coding	UDP-glucose ceramide glucosyltransferase [Source:HGNC Symbol;Acc:HGNC:12524]	-
ENSG00000109089	630.862550562384	550.850363353237	461.101582509428	202.038242236504	185.266770012404	190.443426248641	547.604832141683	192.582812832516	1.5075696138285	9.79692934480396e-21	2.48839721691507e-19	CDR2L	17	74987632	75005800	+	3536	protein_coding	cerebellar degeneration related protein 2 like [Source:HGNC Symbol;Acc:HGNC:29999]	-
ENSG00000162836	1423.34345468951	1467.99748192946	1286.83627825088	645.877572256057	717.782185457894	589.686271637357	1392.72573828995	651.115343117103	1.09586076060425	9.83372944877213e-21	2.49483662255054e-19	ACP6	1	147629652	147670496	-	11960	protein_coding	acid phosphatase 6, lysophosphatidic [Source:HGNC Symbol;Acc:HGNC:29609]	-
ENSG00000226950	479.345344095436	509.630268136328	368.173240544956	116.064522135864	152.870394928268	145.700693575767	452.382950925573	138.212	1.70986873261572	1.04535172606743e-20	2.64899420537063e-19	DANCR	4	52712404	52720351	+	2285	processed_transcript	differentiation antagonizing non-protein coding RNA [Source:HGNC Symbol;Acc:HGNC:28964]	-
ENSG00000160211	3868.73933845607	3618.93699597543	3008.22318416419	1701.20498649141	1735.23084044405	1765.61706624493	3498.63317286523	1734.01763106013	1.01262576468795	1.04986773353545e-20	2.65734814366296e-19	G6PD	X	154531390	154547572	-	3995	protein_coding	glucose-6-phosphate dehydrogenase [Source:HGNC Symbol;Acc:HGNC:4057]	-
ENSG00000133059	2792.50802949084	2590.30825624439	3242.75661864596	1169.2425933687	1507.44382813371	1240.17676972759	2875.19096812706	1305.62106374334	1.13857357310429	1.12724404836419e-20	2.84988741832956e-19	DSTYK	1	205142505	205211566	-	8339	protein_coding	dual serine/threonine and tyrosine protein kinase [Source:HGNC Symbol;Acc:HGNC:29043]	-
ENSG00000071564	1155.2	1076.40657736882	929.28341964472	437.391301012005	477.84653249101	484.139312511605	1053.63130352052	466.45904867154	1.1754636807086	1.2933029100281e-20	3.26214702757436e-19	TCF3	19	1609290	1652605	-	6080	protein_coding	transcription factor 3 [Source:HGNC Symbol;Acc:HGNC:11633]	bHLH
ENSG00000133773	297.524696335098	358.802192456275	326.576744618002	704.984504825247	810.921763824786	826.019680114586	327.634544469792	780.641982921539	-1.25268	1.38172522725046e-20	3.47653998098971e-19	CCDC59	12	82223681	82358805	-	3784	protein_coding	coiled-coil domain containing 59 [Source:HGNC Symbol;Acc:HGNC:25005]	-
ENSG00000107771	809.928340023322	792.550012579657	816.884377459121	1781.80534908576	1526.67917583992	1546.49240110342	806.454243354033	1618.3256420097	-1.00477	1.38372853417655e-20	3.47653998098971e-19	CCSER2	10	84328558	84518521	+	8452	protein_coding	coiled-coil serine rich protein 2 [Source:HGNC Symbol;Acc:HGNC:29197]	-
ENSG00000197535	4979.86551921369	4605.40882014373	5155.31039945761	2110.65482847071	2651.44082329228	1922.79025537784	4913.52824627168	2228.29530238028	1.14038412954763	3.85127073035779e-22	1.06376100160567e-20	MYO5A	15	52307283	52529050	-	12988	protein_coding	myosin VA [Source:HGNC Symbol;Acc:HGNC:7602]	-
ENSG00000145246	245.182388646516	281.98292409749	305.335980740408	693.163118311409	646.915114961346	679.171736983104	277.500431161471	673.08332341862	-1.27776	1.3983383750446e-20	3.50678805608136e-19	ATP10D	4	47485288	47593486	+	7965	protein_coding	ATPase phospholipid transporting 10D (putative) [Source:HGNC Symbol;Acc:HGNC:13549]	-
ENSG00000126267	1192.85364363979	1572.92136066341	1210.72354102284	689.939103807635	557.825083479971	556.416034521631	1325.49951510868	601.393407269746	1.13993742893738	2.6428557851464e-16	4.6448190423948e-15	COX6B1	19	35648223	35658861	+	936	protein_coding	cytochrome c oxidase subunit 6B1 [Source:HGNC Symbol;Acc:HGNC:2280]	-
ENSG00000244242	233.24466934912	233.268266113871	249.578975561725	52.6589035616419	63.7803634468932	63.0987255643087	238.697303674905	59.8459975242813	1.9959299884515	1.68676285170553e-20	4.22039297671855e-19	IFITM10	11	1732410	1750591	-	4784	protein_coding	interferon induced transmembrane protein 10 [Source:HGNC Symbol;Acc:HGNC:40022]	-
ENSG00000172216	1465.5846152803	1429.58784775007	1172.66717240881	3102.57662413184	2543.1154441047	3025.29707841967	1355.94654514639	2890.32971555207	-1.09194	1.69431227576726e-20	4.23442057635273e-19	CEBPB	20	50190734	50192689	+	1956	protein_coding	CCAAT enhancer binding protein beta [Source:HGNC Symbol;Acc:HGNC:1834]	C/EBP
ENSG00000021300	754.831174035341	696.994337304095	808.03405917679	281.563933329595	351.298192318602	278.781642038673	753.286523505409	303.881255895624	1.30826708517927	1.71963218742026e-20	4.28939520220117e-19	PLEKHB1	11	73646178	73662819	+	4933	protein_coding	pleckstrin homology domain containing B1 [Source:HGNC Symbol;Acc:HGNC:19079]	-
ENSG00000110811	1292.94682851796	1311.54848417437	1363.83404730716	629.757499737187	704.621158079963	641.312501644519	1322.77645333316	658.563719820556	1.00571519315105	1.72024567830213e-20	4.28939520220117e-19	P3H3	12	6828410	6839851	+	4601	protein_coding	prolyl 3-hydroxylase 3 [Source:HGNC Symbol;Acc:HGNC:19318]	-
ENSG00000185432	229.571524949921	232.331445768032	280.555089549882	51.5842320603839	67.8299103324103	59.6569768971646	247.486020089278	59.6903730966529	2.0505014000138	1.81262568336472e-20	4.5145773162934e-19	METTL7A	12	50923472	50932517	+	4083	protein_coding	methyltransferase like 7A [Source:HGNC Symbol;Acc:HGNC:24550]	-
ENSG00000108984	470.162483097439	513.377549519683	536.329287909238	105.317807123284	188.303930176542	90.6327149014616	506.62310684212	128.084817400429	1.97864187905802	2.01398094707675e-20	5.01035237210544e-19	MAP2K6	17	69414698	69553861	+	16655	protein_coding	mitogen-activated protein kinase kinase 6 [Source:HGNC Symbol;Acc:HGNC:6846]	-
ENSG00000198342	29.3851551935899	32.7887121043593	33.6312094728565	229.979701269212	153.882781649647	164.056686467203	31.9350255902686	182.639723128687	-2.51533	2.23349107970936e-20	5.54378941914648e-19	ZNF442	19	12345949	12365905	-	6569	protein_coding	zinc finger protein 442 [Source:HGNC Symbol;Acc:HGNC:20877]	zf-C2H2
ENSG00000182534	2450.90560036536	2443.22746194769	2529.42096509011	767.315451898211	1188.54201089925	1118.56831682184	2474.51800913438	1024.80859320643	1.27169334625457	2.32736042325329e-20	5.77021225301012e-19	MXRA7	17	76672551	76711016	-	9257	protein_coding	matrix remodeling associated 7 [Source:HGNC Symbol;Acc:HGNC:7541]	-
ENSG00000158516	3.67314439919874	2.81046103751651	0	107.467	101.238672137926	135.375447574335	2.16120181223842	114.693756612687	-5.7469	2.37623398248264e-20	5.88468945230049e-19	CPA2	7	130266827	130289798	+	1829	protein_coding	carboxypeptidase A2 [Source:HGNC Symbol;Acc:HGNC:2297]	-
ENSG00000170396	182.738933860137	207.974116776222	192.051906726576	565.277209661707	625.654993812381	452.016324951593	194.254985787645	547.649509475227	-1.49658	2.39282003746593e-20	5.91903826066913e-19	ZNF804A	2	184598366	184939492	+	4694	protein_coding	zinc finger protein 804A [Source:HGNC Symbol;Acc:HGNC:21711]	-
ENSG00000162745	75.2994601835742	60.8933224795245	100.89362841857	32.2401450377399	46.5697891834459	29.8284884485823	79.0288036938894	36.2128075565894	1.12257754600901	0.000948195350662753	0.00349231388828686	OLFML2B	1	161983192	162023854	-	3415	protein_coding	olfactomedin like 2B [Source:HGNC Symbol;Acc:HGNC:24558]	-
ENSG00000261824	163.454925764344	177.05904536354	153.110506284321	504.020934090001	398.880368223428	532.323793851622	164.541492470735	478.40836538835	-1.53928	2.54227512632319e-20	6.27449624325723e-19	LINC00662	19	27684580	27793940	-	7958	lincRNA	long intergenic non-protein coding RNA 662 [Source:HGNC Symbol;Acc:HGNC:27122]	-
ENSG00000169621	46.8325910897839	59.0196817878468	77.8828008845099	291.235976840917	232.848945917229	259.278399591523	61.2450245873802	261.12110744989	-2.08987	2.59410653828067e-20	6.38795071059328e-19	APLF	2	68467561	68655862	+	7135	protein_coding	aprataxin and PNKP like factor [Source:HGNC Symbol;Acc:HGNC:28724]	-
ENSG00000121691	1123.06390005501	1172.89907299023	1177.97736337821	560.978523656675	601.357712499279	555.268784965916	1157.98011214115	572.535007040623	1.01570813020119	2.60702037995066e-20	6.41250509483801e-19	CAT	11	34438925	34472062	+	3590	protein_coding	catalase [Source:HGNC Symbol;Acc:HGNC:1516]	-
ENSG00000234545	263.54811064251	335.381683810304	361.978017747324	806.003625943498	754.228107427547	819.136182780298	320.302604066713	793.122638717115	-1.30752	2.70479173282729e-20	6.64549337469055e-19	FAM133B	7	92560793	92590394	-	4462	protein_coding	family with sequence similarity 133 member B [Source:HGNC Symbol;Acc:HGNC:28629]	-
ENSG00000153064	0	0	0	649.101586759831	320.926590677225	531.176544295908	0	500.401573910988	-11.5405	2.95118148147541e-20	7.24014384892393e-19	BANK1	4	101411286	102074812	+	6144	protein_coding	B cell scaffold protein with ankyrin repeats 1 [Source:HGNC Symbol;Acc:HGNC:18233]	-
ENSG00000007080	588.621389971598	546.166261624042	516.858587688111	231.05437277047	177.16767624137	212.24116780722	550.548746427917	206.82107227302	1.41374102112225	2.95346573748147e-20	7.24014384892393e-19	CCDC124	19	17933016	17943991	+	1660	protein_coding	coiled-coil domain containing 124 [Source:HGNC Symbol;Acc:HGNC:25171]	-
ENSG00000284024	490.364777293032	473.094274648613	439.860818631834	1029.53529820516	984.039893180639	944.186384353201	467.77329019116	985.920525246334	-1.07604	3.02232876806047e-20	7.40063043172381e-19	HSPA14	10	14838160	14847018	+	4924	protein_coding	heat shock protein family A (Hsp70) member 14 [Source:NCBI gene;Acc:51182]	-
ENSG00000172936	1410.48744929232	1435.2087698251	1150.54137670299	2596.40634703932	2841.76952691158	3417.6564264741	1332.0791986068	2951.94410014167	-1.14797	3.04745946880555e-20	7.44543544884297e-19	MYD88	3	38138478	38143022	+	3989	protein_coding	MYD88, innate immune signal transduction adaptor [Source:HGNC Symbol;Acc:HGNC:7562]	-
ENSG00000141576	862.270647711904	744.772174941876	662.888839346567	290.161305339659	324.976137562742	300.579383597252	756.643887333449	305.238942166551	1.3089738036966	3.14382552476005e-20	7.67227207851017e-19	RNF157	17	76142453	76240373	-	7805	protein_coding	ring finger protein 157 [Source:HGNC Symbol;Acc:HGNC:29402]	-
ENSG00000134824	3357.25398086765	3070.89709365971	2765.72446322833	1345.48871957501	1539.84020321785	1637.12511600488	3064.6251792519	1507.48467959925	1.0236783850652	3.28300750832734e-20	8.00297344843151e-19	FADS2	11	61792980	61867354	+	11026	protein_coding	fatty acid desaturase 2 [Source:HGNC Symbol;Acc:HGNC:3575]	-
ENSG00000137944	434.349325205251	410.327311477411	479.687250902322	894.126689046654	1017.44865498615	992.370865693218	441.454629194995	967.982069908676	-1.13238	3.59852216248753e-20	8.75252159454138e-19	KYAT3	1	88935773	88992953	-	2306	protein_coding	kynurenine aminotransferase 3 [Source:HGNC Symbol;Acc:HGNC:33238]	-
ENSG00000054282	469.244196997639	436.558281160898	470.836932619992	977.951066144778	1059.96889728408	913.210646348904	458.879803592843	983.710203259255	-1.10044	3.66250744238355e-20	8.89821902919339e-19	SDCCAG8	1	243256034	243500092	+	5322	protein_coding	serologically defined colon cancer antigen 8 [Source:HGNC Symbol;Acc:HGNC:10671]	-
ENSG00000126878	1570.26923065746	1521.39624164227	1913.43881263989	516.916992105097	795.735963004097	635.576253865946	1668.36809497987	649.409736325046	1.36065080385136	3.81202643156883e-20	9.25116837674606e-19	AIF1L	9	131096476	131123152	+	5299	protein_coding	allograft inflammatory factor 1 like [Source:HGNC Symbol;Acc:HGNC:28904]	-
ENSG00000136040	134.988056670554	157.385818100925	149.570378971388	412.673856483071	482.908466097906	384.328601164426	147.314751247622	426.636974581801	-1.53517	4.01301762584317e-20	9.72810824471639e-19	PLXNC1	12	94148723	94307675	+	9887	protein_coding	plexin C1 [Source:HGNC Symbol;Acc:HGNC:9106]	-
ENSG00000112144	2607.93252343111	2506.93124546473	2508.18020121251	871.558587520236	1332.3009253351	885.676657011751	2541.01465670278	1029.8453899557	1.30207847868399	4.24401267330659e-20	1.027664090993e-18	ICK	6	53001279	53061802	-	6259	protein_coding	intestinal cell kinase [Source:HGNC Symbol;Acc:HGNC:21219]	-
ENSG00000237424	209.369230754328	191.111350551123	172.581206505448	75.2270050880599	84.0280978744784	104.399709570038	191.020595936966	87.8849375108587	1.12207575473662	3.33299505736455e-07	2.24531565023634e-06	FOXD2-AS1	1	47432133	47434641	-	2509	lincRNA	FOXD2 adjacent opposite strand RNA 1 [Source:HGNC Symbol;Acc:HGNC:44256]	-
ENSG00000145685	2435.29473666876	2417.93331261004	2766.60949505657	1142.37580583725	1403.16799583165	1119.71556637755	2539.94584811179	1221.75312268215	1.05530763535445	4.36341109023781e-20	1.05423301429659e-18	LHFPL2	5	78485215	78770021	-	7977	protein_coding	LHFPL tetraspan subfamily member 2 [Source:HGNC Symbol;Acc:HGNC:6588]	-
ENSG00000175756	1001.85013488146	1018.32371592682	943.443928896449	459.959402538423	413.053782322737	496.759057624466	987.872593234908	456.590747495209	1.11446443023078	4.8980583427991e-20	1.18078966221926e-18	AURKAIP1	1	1373730	1375495	-	1669	protein_coding	aurora kinase A interacting protein 1 [Source:HGNC Symbol;Acc:HGNC:24114]	-
ENSG00000054267	1131.32847495321	1158.84676780264	1302.76685115907	3181.02764372367	2647.39127640676	2238.28388319939	1197.64736463831	2688.90093444327	-1.16687	5.0821070668641e-20	1.22245429699966e-18	ARID4B	1	235131634	235328219	-	11073	protein_coding	AT-rich interaction domain 4B [Source:HGNC Symbol;Acc:HGNC:15550]	ARID
ENSG00000048052	1347.12570840614	1331.22171143699	1691.29582375339	3233.68654728532	2838.73236674744	2965.64010152251	1456.54774786551	3012.68633851842	-1.04822	5.17441049287056e-20	1.24328476153394e-18	HDAC9	7	18086949	19002416	+	16827	protein_coding	histone deacetylase 9 [Source:HGNC Symbol;Acc:HGNC:14065]	-
ENSG00000081913	1343.45256400694	1180.39363575694	1171.78214058058	501.871591087485	627.67976725514	470.372317843028	1231.87611344815	533.307892061884	1.20644488927057	5.27458900737131e-20	1.26595945195642e-18	PHLPP1	18	62715450	62980433	+	9142	protein_coding	PH domain and leucine rich repeat protein phosphatase 1 [Source:HGNC Symbol;Acc:HGNC:20610]	-
ENSG00000134058	427.921322506653	459.041969461031	413.309863784842	1022.01259769636	852.429619401335	1031.37735058752	433.424385250842	968.606522561736	-1.15983	5.49282366948868e-20	1.31544072779304e-18	CDK7	5	69234795	69277430	+	2416	protein_coding	cyclin dependent kinase 7 [Source:HGNC Symbol;Acc:HGNC:1778]	-
ENSG00000171860	15.6108636965946	3.74728138335535	6.19522279763147	105.317807123284	109.33776590896	136.52269713005	8.51778929252715	117.059423387431	-3.77941	6.08510582892061e-20	1.45249409999635e-18	C3AR1	12	8058302	8066471	-	2145	protein_coding	complement C3a receptor 1 [Source:HGNC Symbol;Acc:HGNC:1319]	-
ENSG00000129515	892.574089005294	1124.18441500661	1051.41781194088	1921.5126442493	2320.39036540126	2304.82435743084	1022.72543865093	2182.2424556938	-1.09343	6.33955207235511e-20	1.50992194877415e-18	SNX6	14	34561094	34630183	-	4105	protein_coding	sorting nexin 6 [Source:HGNC Symbol;Acc:HGNC:14970]	-
ENSG00000175155	560.154520877808	554.597644736592	730.15125829228	160.126053687442	248.034746737918	160.614937800058	614.967807968893	189.591912741806	1.69503170339796	6.46035697963931e-20	1.53579919256448e-18	YPEL2	17	59331689	59401729	+	8667	protein_coding	yippee like 2 [Source:HGNC Symbol;Acc:HGNC:18326]	-
ENSG00000169136	272.730971640506	273.551540984941	275.244898580484	706.059176326505	581.109978071694	683.760735205963	273.842470401977	656.976629868054	-1.26189	6.46229458808619e-20	1.53579919256448e-18	ATF5	19	49928702	49933935	+	2954	protein_coding	activating transcription factor 5 [Source:HGNC Symbol;Acc:HGNC:790]	TF_bZIP
ENSG00000173272	752.076315735942	746.645815633554	668.199030315966	296.609334347207	305.740789856536	336.144119824408	722.307053895154	312.83141467605	1.20780578960007	6.59123006772417e-20	1.56473504211234e-18	MZT2A	2	131464900	131492743	-	4093	protein_coding	mitotic spindle organizing protein 2A [Source:HGNC Symbol;Acc:HGNC:33187]	-
ENSG00000214357	510.567071488625	474.967915340291	431.895532177737	134.33393765725	167.043809027578	188.148927137211	472.476839668884	163.17555794068	1.53487355293423	6.88101904255206e-20	1.63175242648898e-18	NEURL1B	5	172641266	172691540	+	6424	protein_coding	neuralized E3 ubiquitin protein ligase 1B [Source:HGNC Symbol;Acc:HGNC:35422]	-
ENSG00000139641	4768.65971625976	4597.91425737702	3886.1747577714	1969.87286180591	1972.12933324679	2440.19980500517	4417.58291046939	2127.40066668596	1.0544624500759	7.03084470627202e-20	1.66546955091072e-18	ESYT1	12	56118250	56144671	+	5493	protein_coding	extended synaptotagmin 1 [Source:HGNC Symbol;Acc:HGNC:29534]	-
ENSG00000132967	905.43009440249	1002.39777004756	993.005711277501	488.975533072389	425.202422979288	423.335086058725	966.944525242516	445.837680703468	1.11686044857861	7.37371297785254e-20	1.74479182330446e-18	HMGB1P5	3	22381819	22382929	+	1111	transcribed_processed_pseudogene	high mobility group box 1 pseudogene 5 [Source:HGNC Symbol;Acc:HGNC:4997]	-
ENSG00000103202	564.745951376806	534.924417473976	529.249033283374	227.830358266696	217.66314509654	169.792934245776	542.973134044719	205.095479203004	1.40254837877898	8.47502764094615e-20	2.00141997559466e-18	NME4	16	396725	410367	+	3670	protein_coding	NME/NM23 nucleoside diphosphate kinase 4 [Source:HGNC Symbol;Acc:HGNC:7852]	-
ENSG00000108001	841.150067416512	786.929090504624	870.871318981338	293.385319843433	395.84320805929	355.647362271558	832.983492300824	348.291963391427	1.25744056982921	8.55437421026581e-20	2.01759174420263e-18	EBF3	10	129835283	129963841	-	4623	protein_coding	early B cell factor 3 [Source:HGNC Symbol;Acc:HGNC:19087]	COE
ENSG00000170153	1085.41416996323	951.809471372259	1085.93405324197	396.553783964201	515.304841182042	364.825358717276	1041.05256485915	425.561327954506	1.28896824222738	8.61482948595043e-20	2.02965382688992e-18	RNF150	4	140859807	141212877	-	11007	protein_coding	ring finger protein 150 [Source:HGNC Symbol;Acc:HGNC:23138]	-
ENSG00000158411	273.649257740306	283.856564789168	332.771967415633	648.026915258573	796.748349725476	730.797966990266	296.759263315036	725.191077324772	-1.28883	9.15657278486976e-20	2.15031455496408e-18	MITD1	2	99161427	99181058	-	4305	protein_coding	microtubule interacting and trafficking domain containing 1 [Source:HGNC Symbol;Acc:HGNC:25207]	-
ENSG00000107331	1590.47152485305	1343.40037593289	1230.19424124396	567.426552664223	682.34865020962	597.71701852736	1388.0220473433	615.830740467068	1.17177167961791	9.17699655329453e-20	2.15279102137726e-18	ABCA2	9	137007227	137028922	-	11514	protein_coding	ATP binding cassette subfamily A member 2 [Source:HGNC Symbol;Acc:HGNC:32]	-
ENSG00000165806	428.839608606453	468.410172919419	490.307632841119	947.860264109554	954.68067826064	1064.64758770324	462.51913812233	989.062843357813	-1.09601	9.32199377175553e-20	2.18445387384805e-18	CASP7	10	113679162	113730907	+	3528	protein_coding	caspase 7 [Source:HGNC Symbol;Acc:HGNC:1508]	-
ENSG00000165495	541.788798881814	508.693447790489	457.561455196496	229.979701269212	213.613598211023	250.100403145805	502.681233956266	231.23123420868	1.12136234682273	6.53215922357744e-14	9.28000951495588e-13	PKNOX2	11	125164687	125433389	+	6538	protein_coding	PBX/knotted 1 homeobox 2 [Source:HGNC Symbol;Acc:HGNC:16714]	Homeobox
ENSG00000173894	1112.04446685742	1009.89233281427	903.617496625961	356.790938417655	477.84653249101	427.924084281584	1008.51809876588	420.853851730083	1.26014953305574	1.08177886132009e-19	2.52681744102345e-18	CBX2	17	79778132	79787983	+	5687	protein_coding	chromobox 2 [Source:HGNC Symbol;Acc:HGNC:1552]	-
ENSG00000111640	75380.2693603566	75625.759238186	60953.9120740678	30422.8755291127	37089.7999244505	37652.7304185566	70653.3135575368	35055.1352907066	1.01112953340269	1.08586537257059e-19	2.53364711610609e-18	GAPDH	12	6533927	6538374	+	2981	protein_coding	glyceraldehyde-3-phosphate dehydrogenase [Source:HGNC Symbol;Acc:HGNC:4141]	-
ENSG00000163512	522.504790786021	574.270871999208	509.778333062247	1038.13267021523	1275.60726893786	1148.39680527042	535.517998615825	1154.0455814745	-1.10821	1.15224778225283e-19	2.68566159557604e-18	AZI2	3	28315003	28349127	-	6349	protein_coding	5-azacytidine induced 2 [Source:HGNC Symbol;Acc:HGNC:24002]	-
ENSG00000277443	2027.5757083577	1911.11350551123	2289.57733963894	836.094427978722	1109.57584663167	858.142667674598	2076.08885116929	934.604314094996	1.15078327764546	1.20732022005009e-19	2.80502447287331e-18	MARCKS	6	113857362	113863471	+	4275	protein_coding	myristoylated alanine rich protein kinase C substrate [Source:HGNC Symbol;Acc:HGNC:6759]	-
ENSG00000138795	1368.24628870153	1391.17821357067	1084.16398958551	607.189398210769	564.911790529626	564.446781411634	1281.19616395257	578.84932338401	1.14598241702121	1.238485508311e-19	2.87436791082232e-18	LEF1	4	108047545	108168956	-	5361	protein_coding	lymphoid enhancer binding factor 1 [Source:HGNC Symbol;Acc:HGNC:6551]	HMG
ENSG00000214106	124.886909572757	127.407567034082	127.444583265562	396.553783964201	362.434446253774	337.291369380123	126.579686624134	365.426533199366	-1.52988	1.27391700959141e-19	2.95345461596017e-18	PAXIP1-AS2	7	154928485	154952188	+	7553	antisense	PAXIP1 antisense RNA 2 [Source:HGNC Symbol;Acc:HGNC:48958]	-
ENSG00000149489	67.9531713851767	68.3878852462352	80.5378963692091	24.717444528934	37.4583086910325	37.8592353385852	72.2929843335403	33.3449961861839	1.11711911401187	0.000814183597092942	0.00303883315093666	ROM1	11	62611722	62615120	+	2495	protein_coding	retinal outer segment membrane protein 1 [Source:HGNC Symbol;Acc:HGNC:10254]	-
ENSG00000144331	5.50971659879811	9.36820345838838	8.85031828233067	139.70729516354	104.275832302064	82.6019680114586	7.90941277983905	108.861698492354	-3.78344	1.32947114889699e-19	3.07244589055271e-18	ZNF385B	2	179441982	179861505	-	5310	protein_coding	zinc finger protein 385B [Source:HGNC Symbol;Acc:HGNC:26332]	-
ENSG00000126351	760.340890634139	768.192683587847	716.875780868784	247.17444528934	341.17432510481	321.229875600117	748.469785030257	303.192881998089	1.30325952460701	1.33328149520371e-19	3.07798767213713e-18	THRA	17	40058290	40093867	+	6959	protein_coding	thyroid hormone receptor alpha [Source:HGNC Symbol;Acc:HGNC:11796]	THR-like
ENSG00000196911	94.5834682793676	87.1242921630119	95.5834374491712	381.508382946589	298.654082806881	274.192643815814	92.4303992971836	318.118369856428	-1.78313	1.39651977909382e-19	3.2205667244224e-18	KPNA5	6	116681187	116741866	+	11417	protein_coding	karyopherin subunit alpha 5 [Source:HGNC Symbol;Acc:HGNC:6398]	-
ENSG00000102879	62.4434547863786	77.7560887046235	69.9175144304123	34.3894880402559	26.3220547558607	36.7119857828705	70.0390193071381	32.474509526329	1.11214547914408	0.000877568600272778	0.00325584823046385	CORO1A	16	30182827	30189076	+	4871	protein_coding	coronin 1A [Source:HGNC Symbol;Acc:HGNC:2252]	-
ENSG00000134333	21101.296287297	22230.7468067556	20432.7298184168	8186.84749658343	11712.3019796366	10640.7396292539	21254.9243041565	10179.963035158	1.06203086793536	1.4427948484483e-19	3.32025640255901e-18	LDHA	11	18394388	18408425	+	6210	protein_coding	lactate dehydrogenase A [Source:HGNC Symbol;Acc:HGNC:6535]	-
ENSG00000175040	904.51180830269	805.665497421401	635.452852671342	278.339918825821	331.050457891017	262.720148258667	781.876719465144	290.703508325169	1.42579387465711	1.55718820050928e-19	3.57595389396194e-18	CHST2	3	143119331	143124014	+	4582	protein_coding	carbohydrate sulfotransferase 2 [Source:HGNC Symbol;Acc:HGNC:1970]	-
ENSG00000184898	370.069298219273	389.717263868957	473.492028104691	908.097418563008	1106.53868646753	915.505145460333	411.09286339764	976.713750163623	-1.24846	1.68370213412598e-19	3.86241269568501e-18	RBM43	2	151247940	151261879	-	4717	protein_coding	RNA binding motif protein 43 [Source:HGNC Symbol;Acc:HGNC:24790]	-
ENSG00000100889	390.271592414866	360.675833147953	375.25349517082	907.02274706175	755.240494148926	1035.96634881038	375.400306911213	899.409863340351	-1.25965	1.70295315927918e-19	3.90246668771515e-18	PCK2	14	24094053	24110598	+	4189	protein_coding	phosphoenolpyruvate carboxykinase 2, mitochondrial [Source:HGNC Symbol;Acc:HGNC:8725]	-
ENSG00000169660	385.680161915868	355.05491107292	397.379290876647	817.825012457336	802.822670053751	815.694434113154	379.371454621811	812.114038874747	-1.0977	1.70846727595917e-19	3.90718278565566e-18	HEXDC	17	82418318	82442645	+	4541	protein_coding	hexosaminidase D [Source:HGNC Symbol;Acc:HGNC:26307]	-
ENSG00000205476	431.594466905852	384.096341793924	311.53120353804	131.109923153476	107.312992466201	98.6634617914645	375.740670745938	112.362125803714	1.74042428034068	1.75070573654562e-19	3.99927988642963e-18	CCDC85C	14	99500180	99604026	-	17449	protein_coding	coiled-coil domain containing 85C [Source:HGNC Symbol;Acc:HGNC:35459]	-
ENSG00000196371	51.4240215887824	45.9041969461031	39.826432270488	193.44087022644	187.291543455163	217.977415585794	45.7182169351245	199.569943089132	-2.12626	1.77333759868957e-19	4.04250484186629e-18	FUT4	11	94543840	94549898	+	6059	protein_coding	fucosyltransferase 4 [Source:HGNC Symbol;Acc:HGNC:4015]	-
ENSG00000137393	22.9571524949921	29.9782510668428	26.550954846992	155.82736768241	141.734140993096	154.878690021485	26.4954528029423	150.813399565664	-2.50912	1.79344296461915e-19	4.08406504994202e-18	RNF144B	6	18387350	18468874	+	5175	protein_coding	ring finger protein 144B [Source:HGNC Symbol;Acc:HGNC:21578]	-
ENSG00000168453	2114.81288783867	1899.87166136116	1493.93372605742	879.081288029042	752.203333984789	741.123212991698	1836.20609175242	790.80261166851	1.21513016551784	1.83029682598623e-19	4.16363869819603e-18	HR	8	22114415	22133384	-	8784	protein_coding	HR, lysine demethylase and nuclear receptor corepressor [Source:HGNC Symbol;Acc:HGNC:5172]	-
ENSG00000075618	6758.58569452568	6334.77917856222	4014.50437286519	2107.43081396693	2251.54806834747	2379.39557855229	5702.62308198436	2246.1248202889	1.34417901462155	1.91358598982115e-19	4.3485692884434e-18	FSCN1	7	5592823	5606655	+	3692	protein_coding	fascin actin-bundling protein 1 [Source:HGNC Symbol;Acc:HGNC:11148]	-
ENSG00000082269	361.804723321076	348.497168652048	391.184068079016	891.977346044138	922.284303176504	733.092466101695	367.161986684046	849.118038440779	-1.20995	2.04974242749534e-19	4.6482868597717e-18	FAM135A	6	70412941	70561174	+	10589	protein_coding	family with sequence similarity 135 member A [Source:HGNC Symbol;Acc:HGNC:21084]	-
ENSG00000116667	1573.94237505666	1613.20463553448	1808.12002508016	699.611147318957	866.603033500645	751.448458993131	1665.08901189043	772.554213270911	1.10741539128816	3.07915956153111e-21	8.03642207478412e-20	C1orf21	1	184387058	184629020	+	11013	protein_coding	chromosome 1 open reading frame 21 [Source:HGNC Symbol;Acc:HGNC:15494]	-
ENSG00000182809	928.387246897482	824.401904338177	732.806353776979	308.430720861045	360.409672811016	371.708856051564	828.531835004213	346.849749907875	1.25632492319798	2.15312302723288e-19	4.86890963611479e-18	CRIP2	14	105472962	105480170	+	4837	protein_coding	cysteine rich protein 2 [Source:HGNC Symbol;Acc:HGNC:2361]	-
ENSG00000180611	63.3617408861783	63.703783517041	70.8025462586454	242.875759284308	223.737465424816	255.836650924379	65.9560235539549	240.816625211167	-1.86705	2.15373234029948e-19	4.86890963611479e-18	MB21D2	3	192796815	192918161	-	3368	protein_coding	Mab-21 domain containing 2 [Source:HGNC Symbol;Acc:HGNC:30438]	-
ENSG00000106701	122.132051273358	121.786644959049	158.420697253719	534.111736125225	414.066169044116	363.678109161561	134.113131162042	437.285338110301	-1.70454	2.36637604802897e-19	5.34408634349174e-18	FSD1L	9	105447796	105552433	+	9877	protein_coding	fibronectin type III and SPRY domain containing 1 like [Source:HGNC Symbol;Acc:HGNC:13753]	-
ENSG00000156381	665.757422354772	601.438662028534	587.661133946756	227.830358266696	283.468281986192	239.775157144373	618.285739443354	250.357932465754	1.3028954314366	2.44699012938048e-19	5.52041986434666e-18	ANKRD9	14	102501760	102509799	-	7215	protein_coding	ankyrin repeat domain 9 [Source:HGNC Symbol;Acc:HGNC:20096]	-
ENSG00000214753	1090.92388656203	1088.58524186473	1213.37863650753	529.813050120193	458.611184784804	578.21377608021	1130.96258831143	522.212670328402	1.11617585462239	2.46063417794555e-19	5.5454602523234e-18	HNRNPUL2	11	62712630	62727472	-	5416	protein_coding	heterogeneous nuclear ribonucleoprotein U like 2 [Source:HGNC Symbol;Acc:HGNC:25451]	-
ENSG00000285744	5.50971659879811	13.1154848417437	14.1605092517291	175.171454705054	99.2138986951673	106.694208681467	10.928570230757	127.026520693896	-3.53698	2.51261987363997e-19	5.65676910188386e-18	AC083837.2	8	78805293	78956082	+	2921	bidirectional_promoter_lncRNA	novel transcript	-
ENSG00000153975	141.416059369151	177.05904536354	165.500951879584	421.271228493135	455.574024620666	430.218583393014	161.325352204092	435.687945502272	-1.43371	2.57542155626113e-19	5.79217357849316e-18	ZUP1	6	116635618	116668794	-	2656	protein_coding	zinc finger containing ubiquitin peptidase 1 [Source:HGNC Symbol;Acc:HGNC:21224]	-
ENSG00000163874	134.069770570754	148.017614642536	110.628978529133	509.394291596291	333.075231333776	608.042264528793	130.905454580808	483.503929152953	-1.88453	2.92035338581388e-19	6.55440384521544e-18	ZC3H12A	1	37474552	37484379	+	3121	protein_coding	zinc finger CCCH-type containing 12A [Source:HGNC Symbol;Acc:HGNC:26259]	-
ENSG00000157764	477.508771895836	476.841556031968	510.66336489048	1287.45645850708	1152.0960889296	933.861138351768	488.337897606095	1124.47122859615	-1.20362	2.93820665075744e-19	6.58768904732067e-18	BRAF	7	140719327	140924928	-	23432	protein_coding	B-Raf proto-oncogene, serine/threonine kinase [Source:HGNC Symbol;Acc:HGNC:1097]	-
ENSG00000142871	144.170917668551	180.806326746896	179.661461131313	1421.79039616433	843.318138908922	1800.03455291637	168.21290184892	1355.04769599654	-3.00974	3.1011720911572e-19	6.94592429420236e-18	CYR61	1	85580761	85583962	+	2455	protein_coding	cysteine rich angiogenic inducer 61 [Source:HGNC Symbol;Acc:HGNC:2654]	-
ENSG00000088367	317.726990530691	293.224768247556	332.771967415633	103.168464120768	104.275832302064	96.3689626800351	314.57457539796	101.271086367622	1.63451440051763	3.26083323892513e-19	7.28854756675851e-18	EPB41L1	20	36091504	36232799	+	9674	protein_coding	erythrocyte membrane protein band 4.1 like 1 [Source:HGNC Symbol;Acc:HGNC:3378]	-
ENSG00000161016	10174.6099857805	11215.6131803826	12164.7624790635	6138.52361518568	4455.51396079011	5560.71859654917	11184.9952150755	5384.91872417499	1.05469714206419	3.30577279590057e-19	7.38142485051857e-18	RPL8	8	144789765	144792587	-	2159	protein_coding	ribosomal protein L8 [Source:HGNC Symbol;Acc:HGNC:10368]	-
ENSG00000116985	853.087786713907	847.822412984148	629.257629873711	295.534662845949	320.926590677225	230.597160698655	776.722609857255	282.35280474061	1.45780799324695	3.32135958695666e-19	7.40863761295255e-18	BMP8B	1	39757182	39788861	-	4822	protein_coding	bone morphogenetic protein 8b [Source:HGNC Symbol;Acc:HGNC:1075]	-
ENSG00000170921	2441.72273936736	2179.98094476698	1915.20887629636	1001.59383917245	1150.07131548684	935.008387907483	2178.9708534769	1028.89118085559	1.0818677225931	3.56755649171843e-19	7.94966857096315e-18	TANC2	17	63009556	63427699	+	22866	protein_coding	tetratricopeptide repeat, ankyrin repeat and coiled-coil containing 2 [Source:HGNC Symbol;Acc:HGNC:30212]	-
ENSG00000160201	37.6497300917871	66.5142445545575	45.1366232398864	175.171454705054	304.728403135157	410.715340945864	49.766865962077	296.871732928691	-2.57712	3.74857275485622e-19	8.34449908545266e-18	U2AF1	21	43092956	43107587	-	11112	protein_coding	U2 small nuclear RNA auxiliary factor 1 [Source:HGNC Symbol;Acc:HGNC:12453]	-
ENSG00000188070	457.306477700243	411.26413182325	434.550627662436	217.083643254116	231.83655919585	159.467688244344	434.373745728643	202.79596356477	1.09634875344375	7.07312497167193e-11	7.42507767377873e-10	C11orf95	11	63759892	63768775	-	5948	protein_coding	chromosome 11 open reading frame 95 [Source:HGNC Symbol;Acc:HGNC:28449]	-
ENSG00000260025	30.3034412933896	32.7887121043593	23.0108275340597	186.992841218892	127.560726893786	192.73792536007	28.7009936439362	169.097164490916	-2.55928	4.09040601063419e-19	9.08687239447003e-18	AC009414.2	2	36354749	36355114	-	366	lincRNA	novel transcript	-
ENSG00000198133	2706.18913610967	2540.65677791493	2755.98911311777	1040.28201321774	1459.86165222889	1278.03600506618	2667.61167571412	1259.39322350427	1.0825412107352	4.17252465795643e-19	9.25986047564608e-18	TMEM229B	14	67447084	67533739	-	6377	protein_coding	transmembrane protein 229B [Source:HGNC Symbol;Acc:HGNC:20130]	-
ENSG00000245556	57.8520242873802	79.6297293963012	93.8133737927051	275.115904322047	266.257707722745	325.818873822976	77.0983758254622	289.064161955923	-1.90468	4.81073411030801e-19	1.06221204119496e-17	SCAMP1-AS1	5	78342365	78360507	-	1792	lincRNA	SCAMP1 antisense RNA 1 [Source:HGNC Symbol;Acc:HGNC:50544]	-
ENSG00000030419	75.2994601835742	83.3770107796566	141.605092517291	555.605166150385	473.796985605493	309.75738004297	100.093854493507	446.386510599616	-2.15588	4.8289769957762e-19	1.06516088733756e-17	IKZF2	2	212999691	213152427	-	12240	protein_coding	IKAROS family zinc finger 2 [Source:HGNC Symbol;Acc:HGNC:13177]	zf-C2H2
ENSG00000153930	40.4045883911861	44.9673766002642	31.8611458163904	188.06751272015	161.981875420681	208.799419140076	39.0777036026136	186.282935760302	-2.25392	5.4277747364664e-19	1.19361750587096e-17	ANKFN1	17	55882301	56511659	+	7498	protein_coding	ankyrin repeat and fibronectin type III domain containing 1 [Source:HGNC Symbol;Acc:HGNC:26766]	-
ENSG00000109654	5407.78684172035	5234.01527220159	5631.46	2127.84957249084	3061.45744545088	2097.17218784648	5424.41987898965	2428.8264019294	1.15880451443612	5.55129693520182e-19	1.21955054545215e-17	TRIM2	4	153152342	153339320	+	9425	protein_coding	tripartite motif containing 2 [Source:HGNC Symbol;Acc:HGNC:15974]	-
ENSG00000118997	40.4045883911861	23.4205086459709	23.8958593622928	237.502401778018	153.882781649647	154.878690021485	29.2403187998166	182.087957816383	-2.6392	6.32597530147408e-19	1.38694144612701e-17	DNAH7	2	195737703	196068812	-	21324	protein_coding	dynein axonemal heavy chain 7 [Source:HGNC Symbol;Acc:HGNC:18661]	-
ENSG00000169224	42.2411605907855	28.1046103751651	46.0216550681195	189.142184221408	166.031422306198	224.860912920082	38.7891420113567	193.344839815896	-2.31375	6.41926498728297e-19	1.4031598983737e-17	GCSAML	1	247507058	247577690	+	4680	protein_coding	germinal center associated signaling and motility like [Source:HGNC Symbol;Acc:HGNC:29583]	-
ENSG00000026950	298.442982434898	278.235642714135	351.357635808528	702.835161822731	829.144724809612	695.23323076311	309.345420319187	742.404372465151	-1.2629	6.67759053884175e-19	1.45816363339658e-17	BTN3A1	6	26402237	26415216	+	5547	protein_coding	butyrophilin subfamily 3 member A1 [Source:HGNC Symbol;Acc:HGNC:1138]	-
ENSG00000176928	44.0777327903849	37.4728138335535	49.5617823810517	216.008971752858	170.080969191715	199.621422694358	43.7041	195.237121212977	-2.15714	6.72086481212383e-19	1.46614421271887e-17	GCNT4	5	75025346	75030899	-	5554	protein_coding	glucosaminyl (N-acetyl) transferase 4, core 2 [Source:HGNC Symbol;Acc:HGNC:17973]	-
ENSG00000019549	763.095748933538	717.60438491255	962.029597289344	205.262256740278	352.310579039982	234.038909365799	814.243243711811	263.870581715353	1.62376735081655	6.74501602014807e-19	1.46994134127087e-17	SNAI2	8	48917604	48921740	-	3392	protein_coding	snail family transcriptional repressor 2 [Source:HGNC Symbol;Acc:HGNC:11094]	zf-C2H2
ENSG00000152503	74.3811740837745	67.4510649003963	90.2732464797728	324.550793379915	283.468281986192	237.480658032944	77.3684951546479	281.83324446635	-1.86436	7.08014163707682e-19	1.54143383313502e-17	TRIM36	5	115124762	115180546	-	6113	protein_coding	tripartite motif containing 36 [Source:HGNC Symbol;Acc:HGNC:16280]	-
ENSG00000197142	12.8560053971956	13.1154848417437	8.85031828233067	92.4217491081878	110.350152630339	134.22819801862	11.6073	112.333366585716	-3.27691	7.08866097107322e-19	1.54174838864869e-17	ACSL5	10	112374018	112428380	+	4236	protein_coding	acyl-CoA synthetase long chain family member 5 [Source:HGNC Symbol;Acc:HGNC:16526]	-
ENSG00000173457	2835.66747618143	2806.71375613316	2152.39740626282	1207.93076741399	796.748349725476	1127.74631326755	2598.25954619247	1044.14181013567	1.31572835169168	7.21008031405259e-19	1.56659302377017e-17	PPP1R14B	11	64244480	64246941	-	1655	protein_coding	protein phosphatase 1 regulatory inhibitor subunit 14B [Source:HGNC Symbol;Acc:HGNC:9057]	-
ENSG00000140990	870.535222610102	833.770107796566	808.919091005023	379.359039944073	418.115715929633	329.26062249012	837.741473803897	375.578459454609	1.15578584811454	8.48429180878597e-19	1.8361288122033e-17	NDUFB10	16	1959508	1961975	+	1070	protein_coding	NADH:ubiquinone oxidoreductase subunit B10 [Source:HGNC Symbol;Acc:HGNC:7696]	-
ENSG00000157191	434.349325205251	500.262064677939	512.433428546946	1069.29814375171	937.470103997193	1117.42106726612	482.348272810045	1041.39643833834	-1.10977	8.72478641276628e-19	1.8863022846569e-17	NECAP2	1	16440672	16460078	+	5559	protein_coding	NECAP endocytosis associated 2 [Source:HGNC Symbol;Acc:HGNC:25528]	-
ENSG00000108106	3856.80161915868	3727.60815609274	3093.18623967457	1463.70258471339	1639.05410191302	1939.99899871356	3559.19867164199	1680.91856177999	1.08256700306349	8.74778525222034e-19	1.8894002378755e-17	UBE2S	19	55399745	55407777	-	2788	protein_coding	ubiquitin conjugating enzyme E2 S [Source:HGNC Symbol;Acc:HGNC:17895]	-
ENSG00000198382	696.060863648161	624.859170674505	703.600303445288	1426.08908216936	1236.12418680407	1409.96970397337	674.840112589318	1357.3943243156	-1.00769	8.89228104025851e-19	1.91870772980548e-17	UVRAG	11	75815167	76143195	+	6352	protein_coding	UV radiation resistance associated [Source:HGNC Symbol;Acc:HGNC:12640]	-
ENSG00000183696	4289.31437216433	4314.05769258785	3340.99515157983	1877.45111269772	1924.54715734197	2116.67543029363	3981.45573877734	1972.89123344444	1.01306740556664	9.05012322041519e-19	1.95083417747288e-17	UPP1	7	48088628	48108733	+	4577	protein_coding	uridine phosphorylase 1 [Source:HGNC Symbol;Acc:HGNC:12576]	-
ENSG00000205220	78.0543184829732	85.2506514713343	69.9175144304123	351.417580911365	226.774625588954	299.432134041538	77.7408281282399	292.541446847286	-1.91186	9.07236042519104e-19	1.95369516547617e-17	PSMB10	16	67934502	67937087	-	1853	protein_coding	proteasome subunit beta 10 [Source:HGNC Symbol;Acc:HGNC:9538]	-
ENSG00000005436	287.423549237301	292.287947901717	334.542031072099	665.221659278701	703.608771358584	683.760735205963	304.751176070373	684.197055281083	-1.16641	9.10159455755907e-19	1.95805577683006e-17	GCFC2	2	75652000	75710989	-	5465	protein_coding	GC-rich sequence DNA-binding factor 2 [Source:HGNC Symbol;Acc:HGNC:1317]	Others
ENSG00000054690	682.286572151166	650.153320012153	769.977690562768	216.008971752858	325.988524284121	237.480658032944	700.805860908696	259.826051356641	1.42963	1.04637635111005e-18	2.24004713356988e-17	PLEKHH1	14	67533301	67589612	+	10817	protein_coding	pleckstrin homology, MyTH4 and FERM domain containing H1 [Source:HGNC Symbol;Acc:HGNC:17733]	-
ENSG00000143772	1087.25074216283	963.988135868164	1044.33755731502	414.823199485587	527.453481838593	481.844813400175	1031.86	474.707164908119	1.11971761492997	1.15567022379564e-18	2.46916874384101e-17	ITPKB	1	226631690	226739323	-	7036	protein_coding	inositol-trisphosphate 3-kinase B [Source:HGNC Symbol;Acc:HGNC:6179]	-
ENSG00000013441	802.582051224925	957.430393447292	589.431197603223	1916.13928674301	2054.13265767851	1779.3840609135	783.14788075848	1916.55200177834	-1.2918	1.19244817260873e-18	2.54525201034888e-17	CLK1	2	200853009	200864744	-	5170	protein_coding	CDC like kinase 1 [Source:HGNC Symbol;Acc:HGNC:2068]	-
ENSG00000148411	1892.58765168715	1804.3159860856	1411.62576603174	840.393113983754	752.203333984789	765.215453661707	1702.8431346015	785.937300543417	1.11532724242025	1.19556659634671e-18	2.54941123622151e-17	NACC2	9	136006537	136095285	-	7212	protein_coding	NACC family member 2 [Source:HGNC Symbol;Acc:HGNC:23846]	-
ENSG00000196664	2.75485829939906	0.936820345838838	3.54012731293227	102.09379261951	92.1271916455125	88.3382157900322	2.41060198605672	94.1864000183515	-5.27621	1.24277669557984e-18	2.64308128432074e-17	TLR7	X	12867083	12890380	+	5209	protein_coding	toll like receptor 7 [Source:HGNC Symbol;Acc:HGNC:15631]	-
ENSG00000181126	2.75485829939906	10.3050238042272	10.6203819387968	123.58722264467	88.0776447599954	103.252460014323	7.89342134747436	104.972442472996	-3.73063	1.24313234360976e-18	2.64308128432074e-17	HLA-V	6	29790954	29797811	+	5662	transcribed_unprocessed_pseudogene	major histocompatibility complex, class I, V (pseudogene) [Source:HGNC Symbol;Acc:HGNC:23482]	-
ENSG00000180806	256.201821844112	213.595038851255	165.500951879584	119.288536639638	88.0776447599954	90.6327149014616	211.765937524984	99.3329654336982	1.09174448859628	1.86522338115138e-06	1.12663007609291e-05	HOXC9	12	53994895	54003337	+	1679	protein_coding	homeobox C9 [Source:HGNC Symbol;Acc:HGNC:5130]	Homeobox
ENSG00000279348	151.517206466948	122.723465304888	151.340442627854	18.269415521386	27.3344	13.7669946685764	141.860371466563	19.7902838890675	2.83069476715395	1.27867597828851e-18	2.71335789628447e-17	AC012513.3	2	216211404	216213519	+	2116	TEC	TEC	-
ENSG00000138134	273.649257740306	305.403432743461	284.095216862814	625.458813732155	632.741700862036	739.975963435984	287.715969115527	666.058826010058	-1.21056	1.30292501757257e-18	2.76212499104659e-17	STAMBPL1	10	88879734	88975153	+	6323	protein_coding	STAM binding protein like 1 [Source:HGNC Symbol;Acc:HGNC:24105]	-
ENSG00000175505	77.1360323831736	58.0828614420079	45.1366232398864	298.758677349723	198.427797390335	365.97260827299	60.118505688356	287.719694337683	-2.25838	1.31625946221777e-18	2.78497499612737e-17	CLCF1	11	67364168	67374177	-	1975	protein_coding	cardiotrophin like cytokine factor 1 [Source:HGNC Symbol;Acc:HGNC:17412]	-
ENSG00000116863	402.209311712262	474.967915340291	438.090754975368	1004.81785367623	857.491553008231	1120.86281593326	438.422660675974	994.390740872575	-1.18093	1.52547976412396e-18	3.21205608691337e-17	ADPRHL2	1	36088875	36093932	+	1668	protein_coding	ADP-ribosylhydrolase like 2 [Source:HGNC Symbol;Acc:HGNC:21304]	-
ENSG00000179862	792.480904127128	656.711062433025	419.505086582474	151.528681677378	134.647433943441	213.388417362935	622.899017714209	166.521510994585	1.90556261591163	1.56471083754776e-18	3.29148101184153e-17	CITED4	1	40861051	40862366	-	1316	protein_coding	Cbp/p300 interacting transactivator with Glu/Asp rich carboxy-terminal domain 4 [Source:HGNC Symbol;Acc:HGNC:18696]	-
ENSG00000125995	741.056882538346	823.465083992338	831.04488671085	357.865609918913	346.236258711706	421.040586947296	798.522284413845	375.047485192639	1.09160871421168	1.16766779375215e-16	2.11529378464179e-15	ROMO1	20	35699272	35700984	+	702	protein_coding	reactive oxygen species modulator 1 [Source:HGNC Symbol;Acc:HGNC:16185]	-
ENSG00000165802	1118.47246955602	1018.32371592682	847.860491447278	404.076484473007	454.561637899287	454.310824063022	994.885558976704	437.649648811772	1.18456795609305	1.6710377899805e-18	3.5049977437002e-17	NSMF	9	137447573	137459334	-	4912	protein_coding	NMDA receptor synaptonuclear signaling and neuronal migration factor [Source:HGNC Symbol;Acc:HGNC:29843]	-
ENSG00000178607	211.205802953928	209.848	200.017193180673	564.202538160449	451.524477735149	641.312501644519	207.023584534167	552.346505846706	-1.41479	1.91755669013781e-18	4.01418872067162e-17	ERN1	17	64039142	64130819	-	10864	protein_coding	endoplasmic reticulum to nucleus signaling 1 [Source:HGNC Symbol;Acc:HGNC:3449]	-
ENSG00000196743	1199.28164633839	1008.95551246843	1250.54997329332	457.810059535907	587.18429839997	484.139312511605	1152.92904403338	509.711223482494	1.17681646124078	1.9193248506125e-18	4.01418872067162e-17	GM2A	5	151212150	151270440	+	4479	protein_coding	GM2 ganglioside activator [Source:HGNC Symbol;Acc:HGNC:4367]	-
ENSG00000188483	536.279082283016	504.009346061295	334.542031072099	117.139193637122	160.969488699302	107.841458237182	458.27681980547	128.650046857869	1.82941211581368	2.04371911169716e-18	4.26616576640001e-17	IER5L	9	129175552	129178262	-	2711	protein_coding	immediate early response 5 like [Source:HGNC Symbol;Acc:HGNC:23679]	-
ENSG00000118046	1046.84615377164	994.903207280846	924.858260503555	488.975533072389	491.00755986894	486.433811623034	988.869207185347	488.805634854788	1.01633761021526	2.35995258388749e-18	4.91217255593698e-17	STK11	19	1177558	1228435	+	8639	protein_coding	serine/threonine kinase 11 [Source:HGNC Symbol;Acc:HGNC:11389]	-
ENSG00000214042	0	0	0	234.278387274244	200.452570833093	286.812388928676	0	240.514449012004	-10.4825	2.36704190285541e-18	4.92222749894351e-17	IFNA7	9	21201469	21202205	-	737	protein_coding	interferon alpha 7 [Source:HGNC Symbol;Acc:HGNC:5428]	-
ENSG00000235750	742.893454737945	696.994337304095	602.706675026719	1314.32324603853	1361.6601402551	1493.71892154054	680.864822356253	1389.90076927806	-1.0296	2.54612181070393e-18	5.28453644006389e-17	KIAA0040	1	175156987	175192999	-	4783	protein_coding	KIAA0040 [Source:HGNC Symbol;Acc:HGNC:28950]	-
ENSG00000162086	268.139541141508	288.540666518362	269.049675782852	674.893702790023	571.998497579281	648.195998978807	275.243294480907	631.69606644937	-1.19826	2.55431662242939e-18	5.29650068055221e-17	ZNF75A	16	3305406	3318852	+	8063	protein_coding	zinc finger protein 75a [Source:HGNC Symbol;Acc:HGNC:13146]	zf-C2H2
ENSG00000236985	6.4280026985978	8.43138311254954	0.885031828233067	134.33393765725	77.9537775462029	91.7799644571763	5.2481392131268	101.35589322021	-4.28528	2.63676043095734e-18	5.46225475968187e-17	AL121892.1	20	16857962	16864148	-	833	lincRNA	novel transcript	-
ENSG00000267280	193.758367057734	146.143973950859	184.086620272478	18.269415521386	31.383988362757	40.1537344500146	174.66298709369	29.9357127780525	2.54931036393756	2.81828653891783e-18	5.81618546805267e-17	TBX2-AS1	17	61393456	61411555	-	1206	antisense	TBX2 antisense RNA 1 [Source:HGNC Symbol;Acc:HGNC:50355]	-
ENSG00000130312	347.112145724281	385.969982485601	438.090754975368	147.229995672346	137.684594107579	127.344700684332	390.39096106175	137.419763488086	1.50584254225014	3.13096747426333e-18	6.45536179438228e-17	MRPL34	19	17292609	17306843	+	1686	protein_coding	mitochondrial ribosomal protein L34 [Source:HGNC Symbol;Acc:HGNC:14488]	-
ENSG00000107807	263.54811064251	247.320571301453	210.63757511947	46.2108745540939	74.9166173820651	39.0064848942999	240.502085687811	53.3779922768196	2.16387047597474	3.21306705411335e-18	6.6091870226007e-17	TLX1	10	101130505	101137789	+	3421	protein_coding	T cell leukemia homeobox 1 [Source:HGNC Symbol;Acc:HGNC:5056]	Homeobox
ENSG00000105675	0	1.87364069167768	0.885031828233067	205.262256740278	132.622660500683	193.885174915785	0.919557506636914	177.256697385582	-7.59958	3.21667459501192e-18	6.6091870226007e-17	ATP4A	19	35550043	35563658	-	3889	protein_coding	ATPase H+/K+ transporting subunit alpha [Source:HGNC Symbol;Acc:HGNC:819]	-
ENSG00000151892	1537.21093106467	1462.37655985443	1123.99	655.549615767379	595.283392171004	604.600515861649	1374.52597092503	618.477841266677	1.15197420349761	3.36478320108509e-18	6.90477592290465e-17	GFRA1	10	116056925	116273467	-	9678	protein_coding	GDNF family receptor alpha 1 [Source:HGNC Symbol;Acc:HGNC:4243]	-
ENSG00000205534	22.9571524949921	38.4096341793924	38.0563686140219	160.126053687442	157.932328535164	200.768672250073	33.1410517628021	172.942351490893	-2.38204	3.44693367276182e-18	7.06670042619929e-17	SMG1P2	16	29527568	29594966	-	4221	unprocessed_pseudogene	SMG1 pseudogene 2 [Source:HGNC Symbol;Acc:HGNC:49859]	-
ENSG00000147509	59.6885964869795	74.0088073212682	66.3774	248.249116790598	208.551664604127	298.284884485823	66.6915969752426	251.695221960182	-1.91497	3.48432741238922e-18	7.13115515838028e-17	RGS20	8	53851808	53959303	+	3192	protein_coding	regulator of G protein signaling 20 [Source:HGNC Symbol;Acc:HGNC:14600]	-
ENSG00000106070	3915.57192954586	3533.6863445041	2797.58560904472	7921.4036357727	6296.0330202576	7753.11249751996	3415.61462769823	7323.51638451676	-1.1004	3.48491728705318e-18	7.13115515838028e-17	GRB10	7	50590063	50793462	-	9795	protein_coding	growth factor receptor bound protein 10 [Source:HGNC Symbol;Acc:HGNC:4564]	-
ENSG00000242802	994.503846083059	870.30610128428	668.199030315966	1998.88899233988	1736.24322716543	2265.81787253654	844.336325894435	2000.31669734728	-1.24433	3.50103568790878e-18	7.1574175184424e-17	AP5Z1	7	4775615	4794395	+	8396	protein_coding	adaptor related protein complex 5 subunit zeta 1 [Source:HGNC Symbol;Acc:HGNC:22197]	-
ENSG00000143498	229.571524949921	222.963242309643	251.349039218191	632.981514240961	503.156200525491	585.097273414499	234.627935492585	573.744996060317	-1.28912	3.56212962924901e-18	7.27549119121121e-17	TAF1A	1	222557902	222589933	-	2895	protein_coding	TATA-box binding protein associated factor, RNA polymerase I subunit A [Source:HGNC Symbol;Acc:HGNC:11532]	-
ENSG00000177054	369.151012119473	432.810999777543	385.873877109617	782.360852915823	902.036568748919	881.087658788892	395.945296335545	855.161693484544	-1.11121	3.57753466054547e-18	7.30011356341456e-17	ZDHHC13	11	19117099	19176422	+	7763	protein_coding	zinc finger DHHC-type containing 13 [Source:HGNC Symbol;Acc:HGNC:18413]	-
ENSG00000103449	510.567071488625	507.75662744465	380.563686140219	1086.49288777184	1004.28762760822	1041.70259658895	466.295795024498	1044.16	-1.16354	3.73744044840201e-18	7.61927405912302e-17	SALL1	16	51135975	51151367	-	5660	protein_coding	spalt like transcription factor 1 [Source:HGNC Symbol;Acc:HGNC:10524]	zf-C2H2
ENSG00000152219	337.929284726284	370.98085695218	377.90859065552	809.227640447273	832.18188497375	715.883722765975	362.272910777995	785.764416062332	-1.11746	3.80558878935756e-18	7.75095294266067e-17	ARL14EP	11	30323051	30338227	+	5465	protein_coding	ADP ribosylation factor like GTPase 14 effector protein [Source:HGNC Symbol;Acc:HGNC:26798]	-
ENSG00000137216	718.099730043354	691.373415229062	507.123237577547	1772.13330557444	1284.71874943028	1998.50872605501	638.865460949988	1685.12026035324	-1.39916	3.82543785607452e-18	7.78410524719254e-17	TMEM63B	6	44126914	44155519	+	4425	protein_coding	transmembrane protein 63B [Source:HGNC Symbol;Acc:HGNC:17735]	-
ENSG00000270240	0	0	0	274.04123282079	140.721754271717	323.524374711546	0	246.095787268018	-10.5153	3.99111973802646e-18	8.1061018127503e-17	AC015849.1	17	35868967	35885863	+	755	antisense	novel transcript, antisense to CCL5	-
ENSG00000106348	1446.3006071845	1305.92756209934	1160.27672681355	519.066335107613	671.212396274448	593.128020304502	1304.16829869913	594.468917228854	1.13281899648254	4.00886212072216e-18	8.13455607047468e-17	IMPDH1	7	128392277	128410252	-	3662	protein_coding	inosine monophosphate dehydrogenase 1 [Source:HGNC Symbol;Acc:HGNC:6052]	-
ENSG00000131089	757.58603233474	677.32111004148	675.27928494183	275.115904322047	305.740789856536	341.880367602982	703.395475772683	307.579020593855	1.19422966344397	4.04906421997504e-18	8.20848898101545e-17	ARHGEF9	X	63634967	63809274	-	13771	protein_coding	Cdc42 guanine nucleotide exchange factor 9 [Source:HGNC Symbol;Acc:HGNC:14561]	-
ENSG00000158402	594.131106570396	652.96378104967	655.808584720703	186.992841218892	258.158613951711	283.370640261532	634.301157446923	242.840698477378	1.38597723277446	4.11631263840727e-18	8.33706332052135e-17	CDC25C	5	138285265	138338355	-	3338	protein_coding	cell division cycle 25C [Source:HGNC Symbol;Acc:HGNC:1727]	-
ENSG00000130005	518.831646386822	483.39929845284	438.975786803601	208.486271244052	179.192449684129	173.23468291292	480.402243881088	186.971	1.36089859098681	4.25844991158064e-18	8.61693583315478e-17	GAMT	19	1397026	1401570	-	2403	protein_coding	guanidinoacetate N-methyltransferase [Source:HGNC Symbol;Acc:HGNC:4136]	-
ENSG00000176490	753.912887935541	648.279679320476	803.608900035625	274.04123282079	343.199098547568	229.449911142941	735.267155763881	282.23	1.37924733864592	4.36383229974184e-18	8.82198490800314e-17	DIRAS1	19	2714567	2721418	-	3485	protein_coding	DIRAS family GTPase 1 [Source:HGNC Symbol;Acc:HGNC:19127]	-
ENSG00000101333	209.369230754328	194.858631934478	241.613689107627	616.861441722091	570.986110857901	474.961316065887	215.280517265478	554.26962288196	-1.36432	5.08936045343812e-18	1.02506869095912e-16	PLCB4	20	9068763	9481242	+	6900	protein_coding	phospholipase C beta 4 [Source:HGNC Symbol;Acc:HGNC:9059]	-
ENSG00000100034	2274.59466920382	2070.37296430383	1730.23722419565	991.921795661132	1027.57252219995	1000.40161258322	2025.0682859011	1006.63197681477	1.00822026325497	5.84446034133753e-18	1.17390160570294e-16	PPM1F	22	21919420	21952837	-	10083	protein_coding	protein phosphatase, Mg2+/Mn2+ dependent 1F [Source:HGNC Symbol;Acc:HGNC:19388]	-
ENSG00000105792	20.2022941955931	22.4836883001321	24.7808911905259	161.201	118.449246401373	130.786449351476	22.488957895417	136.81214031385	-2.60363	5.93653153094787e-18	1.19129679239362e-16	CFAP69	7	90245174	90311063	+	9139	protein_coding	cilia and flagella associated protein 69 [Source:HGNC Symbol;Acc:HGNC:26107]	-
ENSG00000087303	1125.81875835441	1006.14505143091	884.146796404834	451.362030528359	449.499704292391	494.464558513037	1005.37020206339	465.108764444596	1.11245727494192	6.40383853975046e-18	1.28271004868366e-16	NID2	14	52004803	52069228	-	6392	protein_coding	nidogen 2 [Source:HGNC Symbol;Acc:HGNC:13389]	-
ENSG00000213465	899.002091703892	858.127436788375	731.921321948746	384.732397450363	389.768887731014	364.825358717276	829.683616813671	379.775547966218	1.12675398618775	7.14514829153095e-18	1.42857079557187e-16	ARL2	11	65014113	65022184	+	2084	protein_coding	ADP ribosylation factor like GTPase 2 [Source:HGNC Symbol;Acc:HGNC:693]	-
ENSG00000274213	22.0388663951924	17.7995865709379	7.9652864540976	116.064522135864	113.387312794477	175.52918202435	15.9345798067427	134.99367231823	-3.0859	7.18948581911804e-18	1.43611791435417e-16	AC015912.3	17	56914186	56914533	+	348	lincRNA	novel transcript	-
ENSG00000138166	112.949190275361	130.218028071598	97.3535011056373	346.044223405075	304.728403135157	424.48233561444	113.506906484199	358.418320718224	-1.65869	7.77690827221035e-18	1.54919709301901e-16	DUSP5	10	110497838	110511544	+	2615	protein_coding	dual specificity phosphatase 5 [Source:HGNC Symbol;Acc:HGNC:3071]	-
ENSG00000048740	984.402698985262	907.778915117834	1090.35921238314	382.583054447847	501.131427082733	334.996870268693	994.180275495412	406.237117266424	1.28944708233889	7.86257208560403e-18	1.56340358997782e-16	CELF2	10	10798397	11336675	+	10978	protein_coding	CUGBP Elav-like family member 2 [Source:HGNC Symbol;Acc:HGNC:2550]	-
ENSG00000198938	47929.0246929448	49649.6046887667	50333.530135271	23086.0931900243	22706.8217738154	23799.6920333015	49304.0531723275	23197.5356657137	1.0877511235873	1.53803014855278e-44	1.13237469687198e-42	MT-CO3	MT	9207	9990	+	784	protein_coding	mitochondrially encoded cytochrome c oxidase III [Source:HGNC Symbol;Acc:HGNC:7422]	-
ENSG00000182670	2600.58623463271	2333.61948148455	2472.77892808319	1260.58967097563	1360.64775353372	996.959863916077	2468.99488140015	1206.06576280848	1.03286798449002	8.12668249543523e-18	1.6129762442898e-16	TTC3	21	37073226	37203112	+	15883	protein_coding	tetratricopeptide repeat domain 3 [Source:HGNC Symbol;Acc:HGNC:12393]	-
ENSG00000120332	0.918286099799685	0.936820345838838	1.77006365646613	131.109923153476	114.399699515856	121.608452905759	1.20839003403489	122.372691858363	-6.65205	8.14086734373315e-18	1.61432140147385e-16	TNN	1	175067858	175148066	+	5008	protein_coding	tenascin N [Source:HGNC Symbol;Acc:HGNC:22942]	-
ENSG00000131188	1025.72557347625	824.401904338177	641.648075468974	247.17444528934	310.802723463432	332.702371157264	830.591851094466	296.893179970012	1.48438950638151	9.3055403761049e-18	1.84192226536289e-16	PRR7	5	177446445	177456286	+	1772	protein_coding	proline rich 7, synaptic [Source:HGNC Symbol;Acc:HGNC:28130]	-
ENSG00000140471	298.442982434898	323.203019314399	300.910821599243	693.163118311409	620.593060205485	707.852975875972	307.51894111618	673.869718130955	-1.13147	1.04652764978786e-17	2.06584937244809e-16	LINS1	15	100559369	100603230	-	7790	protein_coding	lines homolog 1 [Source:HGNC Symbol;Acc:HGNC:30922]	-
ENSG00000084710	968.791835288668	1066.1015535646	1061.15316205145	319.177435873625	521.379161510318	341.880367602982	1032.01551696824	394.145654995642	1.3868399984819	1.09367334440391e-17	2.15306442588929e-16	EFR3B	2	25042130	25159137	+	10591	protein_coding	EFR3 homolog B [Source:HGNC Symbol;Acc:HGNC:29155]	-
ENSG00000160712	691.469433149163	647.342858974637	724.841067322882	276.190575823305	342.186711826189	260.425649147238	687.884453148894	292.934312265577	1.22983914175431	1.09478238711307e-17	2.15330257782989e-16	IL6R	1	154405193	154469450	+	6453	protein_coding	interleukin 6 receptor [Source:HGNC Symbol;Acc:HGNC:6019]	-
ENSG00000224032	154.272064766347	153.638536717569	178.77642930308	428.793929001941	389.768887731014	541.50179029734	162.229010262332	453.354869010098	-1.48084	1.21978194769655e-17	2.39699801498205e-16	EPB41L4A-AS1	5	112160526	112164276	+	3344	lincRNA	EPB41L4A antisense RNA 1 [Source:HGNC Symbol;Acc:HGNC:30749]	-
ENSG00000173166	217.633805652525	200.479554009511	210.63757511947	615.786770220833	439.375837078598	610.336763640222	209.583644927169	555.166456979884	-1.40432	1.22947502076208e-17	2.41386929076288e-16	RAPH1	2	203394345	203535410	-	11697	protein_coding	Ras association (RalGDS/AF-6) and pleckstrin homology domains 1 [Source:HGNC Symbol;Acc:HGNC:14436]	-
ENSG00000105695	315.890418331092	239.826008534742	256.659230187589	80.6003625943498	82.0033244317199	76.8657202328851	270.791885684475	79.823135752985	1.76159349522206	1.23690761305104e-17	2.42627611262118e-16	MAG	19	35292125	35313804	+	2957	protein_coding	myelin associated glycoprotein [Source:HGNC Symbol;Acc:HGNC:6783]	-
ENSG00000095321	809.010053923523	767.255863242008	673.509221285364	360.014952921429	338.137164940672	328.113372934405	749.925046150298	342.088496932169	1.13194138591857	1.41125629388913e-17	2.76329815028983e-16	CRAT	9	129094810	129111189	-	3803	protein_coding	carnitine O-acetyltransferase [Source:HGNC Symbol;Acc:HGNC:2342]	-
ENSG00000268916	145.08920376835	131.154848417437	139.835028860825	663.072316276185	429.251969864805	351.058364048699	138.693027015537	481.12755006323	-1.79482	1.4340149038555e-17	2.80533992816183e-16	CSAG3	X	152753921	152760222	+	1083	protein_coding	CSAG family member 3 [Source:HGNC Symbol;Acc:HGNC:26237]	-
ENSG00000234684	273.649257740306	286.667025826684	298.255726114544	646.952243757315	591.233845285487	645.901499867378	286.190669893845	628.029196303393	-1.13332	1.45950302633916e-17	2.85008507643452e-16	SDCBP2-AS1	20	1325405	1378734	+	4058	antisense	SDCBP2 antisense RNA 1 [Source:HGNC Symbol;Acc:HGNC:44314]	-
ENSG00000174749	46.8325910897839	62.7669631712021	86.7331191668406	269.742546815757	227.787012310333	281.076141150102	65.4442244759422	259.535233425398	-1.98491	1.51808708292656e-17	2.96183274827382e-16	FAM241A	4	112145397	112195256	+	8901	protein_coding	family with sequence similarity 241 member A [Source:HGNC Symbol;Acc:HGNC:26813]	-
ENSG00000137267	1156.1221996478	1103.57436739815	974.420042884607	535.186407626483	505.18097396825	555.268784965916	1078.03886997685	531.878722186883	1.01959692636244	1.58419868944044e-17	3.08529419472525e-16	TUBB2A	6	3153669	3157526	-	1727	protein_coding	tubulin beta 2A class IIa [Source:HGNC Symbol;Acc:HGNC:12412]	-
ENSG00000100814	374.660728718272	386.90680283144	407.114640987211	780.211509913306	780.550162183408	900.590901236042	389.560724178974	820.450857777585	-1.07386	1.67177592736638e-17	3.25004574354109e-16	CCNB1IP1	14	20311368	20333312	-	3680	protein_coding	cyclin B1 interacting protein 1 [Source:HGNC Symbol;Acc:HGNC:19437]	-
ENSG00000078098	1249.78738182737	1282.50705345337	1670.0550598758	490.050204573647	699.559224473067	533.471043407337	1400.78316505218	574.360157484684	1.2854566312193	1.77071934876666e-17	3.43933037145024e-16	FAP	2	162170684	162245151	-	7003	protein_coding	fibroblast activation protein alpha [Source:HGNC Symbol;Acc:HGNC:3590]	-
ENSG00000178999	772.278609931535	771.003144625364	763.782467765137	370.761667934009	340.161938383431	393.506597610143	769.021407440679	368.143401309194	1.0637875937622	1.79721129060927e-17	3.48767815282705e-16	AURKB	17	8204733	8210600	-	2241	protein_coding	aurora kinase B [Source:HGNC Symbol;Acc:HGNC:11390]	-
ENSG00000248587	596.885964869795	592.070458570146	486.767505528187	232.129044271728	231.83655919585	236.333408477229	558.574642989376	233.433003981602	1.25857387377308	1.83848887923888e-17	3.56460748623246e-16	GDNF-AS1	5	37811589	37953827	+	9873	antisense	GDNF antisense RNA 1 [Source:HGNC Symbol;Acc:HGNC:43592]	-
ENSG00000196976	338.847570826084	380.349060410568	356.667826777926	142.931309667314	128.573113615166	106.694208681467	358.621486004859	126.066210654649	1.50638367258189	2.03485363304807e-17	3.93483276175835e-16	LAGE3	X	154477769	154479257	-	949	protein_coding	L antigen family member 3 [Source:HGNC Symbol;Acc:HGNC:26058]	-
ENSG00000080298	280.077260438904	295.098408939234	330.116871930934	812.451654951046	767.389134805477	598.864268083075	301.764180436357	726.235019279866	-1.26738	2.12230768728905e-17	4.09667417441013e-16	RFX3	9	3218297	3526004	-	11169	protein_coding	regulatory factor X3 [Source:HGNC Symbol;Acc:HGNC:9984]	RFX
ENSG00000185246	520.668218586422	529.303495398943	660.233743861868	1258.44032797312	1231.06225319718	1113.97931859898	570.068485949078	1201.16063325642	-1.075	2.13107878824623e-17	4.1099646046239e-16	PRPF39	14	45084099	45116282	+	4932	protein_coding	pre-mRNA processing factor 39 [Source:HGNC Symbol;Acc:HGNC:20314]	-
ENSG00000132510	419.656747608456	359.739012802114	317.726426335671	940.337563600748	731.955599557203	954.511630354633	365.70739558208	875.601597837528	-1.2593	2.17937858500857e-17	4.19568882536147e-16	KDM6B	17	7839904	7854796	+	7258	protein_coding	lysine demethylase 6B [Source:HGNC Symbol;Acc:HGNC:29012]	-
ENSG00000157741	536.279082283016	501.198885023778	530.134065111607	1488.42002924233	1109.57584663167	1022.1993541418	522.537344139467	1206.7317433386	-1.20759	2.37999658077086e-17	4.5738329351622e-16	UBN2	7	139230356	139308236	+	16386	protein_coding	ubinuclein 2 [Source:HGNC Symbol;Acc:HGNC:21931]	-
ENSG00000265415	303.034412933896	272.614720639102	306.221012568641	90.2724061056718	105.288219023443	97.5162122357498	293.956715380546	97.6922791216215	1.58864302250248	2.56755820874106e-17	4.92559824323011e-16	AC099850.3	17	59202677	59203829	-	321	antisense	novel transcript, antisense to PRR11	-
ENSG00000174917	430.676180806052	427.19007770251	346.932476667362	185.918169717634	182.229609848266	204.210420917217	401.599578391975	190.786066827706	1.07435799303258	5.2681598607056e-11	5.60590858615025e-10	C19orf70	19	5678421	5680896	-	1854	protein_coding	chromosome 19 open reading frame 70 [Source:HGNC Symbol;Acc:HGNC:33702]	-
ENSG00000196646	143.252631568751	144.270333259181	118.594264983231	442.764658518295	394.830821337911	326.96612337869	135.372409937054	388.187201078299	-1.52129	2.64824280610651e-17	5.06700223647753e-16	ZNF136	19	12163064	12189881	+	5425	protein_coding	zinc finger protein 136 [Source:HGNC Symbol;Acc:HGNC:12920]	zf-C2H2
ENSG00000243649	6.4280026985978	6.55774242087186	4.42515914116533	94.5710921107038	84.0280978744784	76.8657202328851	5.80363	85.1549700726891	-3.87936	2.66163975399461e-17	5.08816799638637e-16	CFB	6	31945650	31952084	+	4997	protein_coding	complement factor B [Source:HGNC Symbol;Acc:HGNC:1037]	-
ENSG00000232956	213.042375153527	255.751954414003	238.073561794695	623.309470729639	510.242907575146	807.663687223151	235.622630454075	647.072021842645	-1.45642	2.70225264991169e-17	5.16127887813544e-16	SNHG15	7	44983023	44986961	-	3647	lincRNA	small nucleolar RNA host gene 15 [Source:HGNC Symbol;Acc:HGNC:27797]	-
ENSG00000275202	44.9960188901846	30.9150714126816	31.8611458163904	241.80108778305	144.771301157234	170.940183801491	35.9240787064189	185.837524247258	-2.37082	2.82203883273742e-17	5.3806379949122e-16	AL161421.1	13	48974967	48976867	-	1101	antisense	novel transcript, antisense to FNDC3A	-
ENSG00000106780	1520.68178126828	1365.88406423303	1786.87926120256	512.618306100065	799.785509889614	542.649039853055	1557.81503556796	618.350951947578	1.33201221277891	3.16457919689613e-17	6.02846804527598e-16	MEGF9	9	120600813	120714470	-	6298	protein_coding	multiple EGF like domains 9 [Source:HGNC Symbol;Acc:HGNC:3234]	-
ENSG00000242808	189.166936558735	195.795452280317	178.77642930308	76.3016765893179	112.374926073098	79.1602193443145	187.912939380711	89.2789	1.07015482895416	1.64302979603089e-06	1.00186201300787e-05	SOX2-OT	3	180989762	181836880	+	31629	sense_overlapping	SOX2 overlapping transcript [Source:HGNC Symbol;Acc:HGNC:20209]	-
ENSG00000197608	193.758367057734	196.732272626156	186.741715757177	588.919982689383	426.214809700668	480.697563844461	192.410785147022	498.610785411504	-1.37354	3.4463996525978e-17	6.54245536838534e-16	ZNF841	19	52064466	52095765	-	4287	protein_coding	zinc finger protein 841 [Source:HGNC Symbol;Acc:HGNC:27611]	zf-C2H2
ENSG00000136870	331.501282027686	345.686707614531	392.069099907249	920.993476578104	772.451068412374	720.472720988834	356.419029849822	804.639088659771	-1.17463	3.51668125541436e-17	6.65847390089011e-16	ZNF189	9	101398873	101410660	+	3433	protein_coding	zinc finger protein 189 [Source:HGNC Symbol;Acc:HGNC:12980]	zf-C2H2
ENSG00000164188	0	0	0.885031828233067	419.121885490619	304.728403135157	328.113372934405	0.295010609411022	350.654553853394	-10.0657	3.53442601032865e-17	6.68626267735176e-16	RANBP3L	5	36248434	36302114	-	3363	protein_coding	RAN binding protein 3 like [Source:HGNC Symbol;Acc:HGNC:26353]	-
ENSG00000156966	1781.47503361139	1544.81675028824	1097.44	549.157137142837	646.915114961346	594.275269860216	1474.57708363621	596.782507321466	1.30458944097605	3.65889472956102e-17	6.91572357687106e-16	B3GNT7	2	231395543	231401164	+	3806	protein_coding	UDP-GlcNAc:betaGal beta-1,3-N-acetylglucosaminyltransferase 7 [Source:HGNC Symbol;Acc:HGNC:18811]	-
ENSG00000117152	495.87449389183	600.501841682695	661.118775690101	188.06751272015	262.208160837228	211.093918251505	585.831703754875	220.456530602961	1.40866367912288	3.66877667337856e-17	6.9283925513812e-16	RGS4	1	163068775	163076802	+	4836	protein_coding	regulator of G protein signaling 4 [Source:HGNC Symbol;Acc:HGNC:10000]	-
ENSG00000185467	1.83657219959937	0	0	389.031083455395	179.192449684129	286.812388928676	0.61219073319979	285.011974022733	-8.87029	3.78280663363904e-17	7.13137586218821e-16	KPNA7	7	99173574	99207506	-	1725	protein_coding	karyopherin subunit alpha 7 [Source:HGNC Symbol;Acc:HGNC:21839]	-
ENSG00000147724	160.700067464945	163.006740175958	138.949997032591	37.6135025440299	26.3220547558607	24.0922406700088	154.218934891165	29.3425993232998	2.39226484566837	3.82234626323596e-17	7.19968816894566e-16	FAM135B	8	138130023	138496822	-	13625	protein_coding	family with sequence similarity 135 member B [Source:HGNC Symbol;Acc:HGNC:28029]	-
ENSG00000198892	1014.70614027865	1011.76597350594	747.851894856941	429.868600503199	352.310579039982	391.212098498714	924.774669547179	391.130426013965	1.24163163299663	4.06576833707247e-17	7.65157939290331e-16	SHISA4	1	201888680	201892306	+	1746	protein_coding	shisa family member 4 [Source:HGNC Symbol;Acc:HGNC:27139]	-
ENSG00000164237	632.699122761983	659.521523470542	667.313998487732	266.518532311984	314.852270348949	312.051879154399	653.178214906752	297.807560605111	1.13310615869102	4.13148747144053e-17	7.7685510323644e-16	CMBL	5	10275875	10308026	-	3324	protein_coding	carboxymethylenebutenolidase homolog [Source:HGNC Symbol;Acc:HGNC:25090]	-
ENSG00000105136	197.431511456932	162.069919830119	185.856683928944	472.855460553519	426.214809700668	449.721825840164	181.786038405332	449.597365364783	-1.30579	4.20631688177744e-17	7.90243653487722e-16	ZNF419	19	57487711	57496097	+	8008	protein_coding	zinc finger protein 419 [Source:HGNC Symbol;Acc:HGNC:20648]	zf-C2H2
ENSG00000244681	14.692577596795	14.9891255334214	30.9761139881573	168.723425697506	135.659820664821	117.019	20.2192723727912	140.467567015075	-2.79154	4.23282347103147e-17	7.94538517693272e-16	MTHFD2P1	3	95654423	95683193	-	2709	transcribed_processed_pseudogene	methylenetetrahydrofolate dehydrogenase (NADP+ dependent) 2, methenyltetrahydrofolate cyclohydrolase pseudogene 1 [Source:HGNC Symbol;Acc:HGNC:48859]	-
ENSG00000146425	493.119635592431	549.913543007398	536.329287909238	952.158950114586	1132.86074122339	1117.42106726612	526.454155503022	1067.48025286803	-1.01987	4.248399158816e-17	7.96775928296705e-16	DYNLT1	6	158636474	158644739	-	2949	protein_coding	dynein light chain Tctex-type 1 [Source:HGNC Symbol;Acc:HGNC:11697]	-
ENSG00000269893	123.968623472957	212.658218505416	190.281843070109	521.215678110129	462.660731670321	600.01151763879	175.636228349494	527.96264247308	-1.58729	4.35607182575696e-17	8.16267182276195e-16	SNHG8	4	118278709	118279823	+	923	lincRNA	small nucleolar RNA host gene 8 [Source:HGNC Symbol;Acc:HGNC:33098]	-
ENSG00000256673	1372.83771920053	1388.36775253316	1154.08150401592	634.056185742219	684.373423652378	531.176544295908	1305.0956585832	616.535384563502	1.08068405063043	4.8745056252643e-17	9.1262973446207e-16	AC141557.1	12	9398355	9414851	-	400	unprocessed_pseudogene	ovostatin (OVOS) pseudogene	-
ENSG00000079482	1642.81383254164	1573.85818100925	1667.3999643911	765.166108895694	892.925088256505	674.582738760245	1628.02399264733	777.557978637482	1.06504808214798	3.92307403738358e-19	8.72403596905106e-18	OPHN1	X	68042344	68433913	-	8224	protein_coding	oligophrenin 1 [Source:HGNC Symbol;Acc:HGNC:8148]	-
ENSG00000136295	5122.19986468264	4272.83759737094	3658.7215779155	2023.60643686881	2192.82963850747	2277.29036809369	4351.25301332303	2164.57548115666	1.00735545708376	5.0022911986958e-17	9.34146804568788e-16	TTYH3	7	2631951	2664802	+	6129	protein_coding	tweety family member 3 [Source:HGNC Symbol;Acc:HGNC:22222]	-
ENSG00000113212	848.496356214909	861.874718171731	775.287881532167	342.820208901301	437.351063635839	351.058364048699	828.552985306269	377.076545528613	1.13424173865572	5.39926765377111e-17	1.00741643817323e-15	PCDHB7	5	141172619	141176383	+	3765	protein_coding	protocadherin beta 7 [Source:HGNC Symbol;Acc:HGNC:8692]	-
ENSG00000180628	1115.71761125662	1110.13210981902	1479.77321680569	2507.20861243491	2870.1163551102	2374.80658032944	1235.20764596044	2584.04384929151	-1.06481	5.98122717403757e-17	1.11409302396411e-15	PCGF5	10	91163012	91284331	+	8306	protein_coding	polycomb group ring finger 5 [Source:HGNC Symbol;Acc:HGNC:28264]	-
ENSG00000168564	355.376720622478	390.654084214795	372.598399686121	730.776620855439	786.624482511683	769.804451884566	372.876401507798	762.401851750563	-1.03203	6.28765424348805e-17	1.17016950408484e-15	CDKN2AIP	4	183444591	183448198	+	3193	protein_coding	CDKN2A interacting protein [Source:HGNC Symbol;Acc:HGNC:24325]	-
ENSG00000111199	1126.73704445421	900.284352351123	684.129603224161	355.716266916397	323.963750841363	361.383610050131	903.717000009833	347.021209269297	1.38109648667239	6.38630801216768e-17	1.18751544803046e-15	TRPV4	12	109783085	109833401	-	3759	protein_coding	transient receptor potential cation channel subfamily V member 4 [Source:HGNC Symbol;Acc:HGNC:18083]	-
ENSG00000227456	17.447435896194	17.7995865709379	27.4359866752251	164.424739692474	114.399699515856	121.608452905759	20.8943363807857	133.477630704696	-2.67193	6.55709302321535e-17	1.2182329774504e-15	LINC00310	21	34157724	34190244	+	3280	lincRNA	long intergenic non-protein coding RNA 310 [Source:HGNC Symbol;Acc:HGNC:16414]	-
ENSG00000115604	16.5291497963943	21.5468679542933	21.2407638775936	168.723425697506	95.1643518096502	137.669946685764	19.7722605427604	133.852574730973	-2.75766	6.66361093387767e-17	1.23696825453148e-15	IL18R1	2	102311529	102398775	+	4353	protein_coding	interleukin 18 receptor 1 [Source:HGNC Symbol;Acc:HGNC:5988]	-
ENSG00000074181	66.1165991855773	67.4510649003963	50.4468142092848	31.1654735364819	30.3716016413777	26.3867397814382	61.3381594317528	29.3079383197659	1.0631847036458	0.00254554151160172	0.00853198802865829	NOTCH3	19	15159038	15200981	-	9394	protein_coding	notch 3 [Source:HGNC Symbol;Acc:HGNC:7883]	-
ENSG00000127311	377.415587017671	304.466612397622	454.021327883563	1081.11953026555	871.664967107541	846.670172117451	378.634509099619	933.151556496846	-1.30067	7.01904634239092e-17	1.30010069706568e-15	HELB	12	66302545	66347645	+	13796	protein_coding	DNA helicase B [Source:HGNC Symbol;Acc:HGNC:17196]	-
ENSG00000169683	836.558636917513	741.96171390436	771.747754219234	318.102764372367	399.892754944807	365.97260827299	783.422701680369	361.322709196722	1.11596693314959	7.33035412145183e-17	1.35611551246859e-15	LRRC45	17	82023302	82031151	+	3606	protein_coding	leucine rich repeat containing 45 [Source:HGNC Symbol;Acc:HGNC:28302]	-
ENSG00000173548	713.508299544355	713.857103529194	773.518	310.580063863561	370.533540024808	351.058364048699	733.627740316417	344.05732264569	1.09217375070226	7.48283753498826e-17	1.38197863050847e-15	SNX33	15	75647906	75662301	+	8008	protein_coding	sorting nexin 33 [Source:HGNC Symbol;Acc:HGNC:28468]	-
ENSG00000101986	786.052901428531	677.32111004148	562.88024275623	1436.83579718194	1342.4247925489	1672.68985223204	675.41808474208	1483.98348065429	-1.13554	7.56640524637053e-17	1.39622920858724e-15	ABCD1	X	153724868	153744762	+	4233	protein_coding	ATP binding cassette subfamily D member 1 [Source:HGNC Symbol;Acc:HGNC:61]	-
ENSG00000120910	193.758367057734	185.49042847609	211.522606947703	453.511373530875	457.598798063425	484.139312511605	196.923800827175	465.083161368635	-1.23907	7.74788487646702e-17	1.42609506007471e-15	PPP3CC	8	22440819	22541142	+	2899	protein_coding	protein phosphatase 3 catalytic subunit gamma [Source:HGNC Symbol;Acc:HGNC:9316]	-
ENSG00000196208	1003.68670708106	965.861776559842	1104.51972163487	386.881740452879	548.713602987558	398.095595833002	1024.68940175859	444.56364642448	1.20332360800081	7.92175183547277e-17	1.45686698523593e-15	GREB1	2	11482341	11642788	+	12361	protein_coding	growth regulating estrogen receptor binding 1 [Source:HGNC Symbol;Acc:HGNC:24885]	-
ENSG00000164338	422.411605907855	474.967915340291	413.309863784842	881.230631031558	847.367685794439	908.621648126045	436.896461677663	879.073321650681	-1.00878	8.10997602362013e-17	1.48771639295247e-15	UTP15	5	73565443	73583377	+	6321	protein_coding	UTP15, small subunit processome component [Source:HGNC Symbol;Acc:HGNC:25758]	-
ENSG00000196411	795.235762426527	706.362540762484	601.821643198486	269.742546815757	303.716016413777	321.229875600117	701.139982129166	298.229479609884	1.23346695003158	8.12890502797056e-17	1.4899346280451e-15	EPHB4	7	100802565	100827521	-	6435	protein_coding	EPH receptor B4 [Source:HGNC Symbol;Acc:HGNC:3395]	-
ENSG00000188486	3202.9819161013	2982.83598115086	1853.25664832004	941.412235102006	987.077053344776	1197.72853616615	2679.69151519073	1042.07260820431	1.36282533733019	8.23487749063478e-17	1.50698484678595e-15	H2AFX	11	119093854	119095467	-	1614	protein_coding	H2A histone family member X [Source:HGNC Symbol;Acc:HGNC:4739]	-
ENSG00000168393	1532.61950056567	1644.11970694716	1382.41971570005	686.715089303861	679.311490045482	858.142667674598	1519.71964107096	741.38974900798	1.0362978028391	8.23575897087167e-17	1.50698484678595e-15	DTYMK	2	241675742	241686991	-	2451	protein_coding	deoxythymidylate kinase [Source:HGNC Symbol;Acc:HGNC:3061]	-
ENSG00000112715	348.94871792388	466.536532227741	308.87610805334	966.12967963094	803.835056775131	1022.1993541418	374.787119401654	930.721363515957	-1.31253	8.34910859000342e-17	1.52644398911027e-15	VEGFA	6	43770184	43786487	+	14431	protein_coding	vascular endothelial growth factor A [Source:HGNC Symbol;Acc:HGNC:12680]	-
ENSG00000162688	844.82321181571	779.434527737913	971.764947399907	2261.10883864683	1833.43235241784	1592.38238333201	865.340895651177	1895.64119146556	-1.13129	8.48663643179403e-17	1.55028724021867e-15	AGL	1	99850084	99924023	+	8434	protein_coding	amylo-alpha-1, 6-glucosidase, 4-alpha-glucanotransferase [Source:HGNC Symbol;Acc:HGNC:321]	-
ENSG00000139620	574.847098474603	575.207692345046	518.628651344577	1075.74617275926	1047.82025662753	1300.98099618047	556.227814054742	1141.51580852242	-1.03683	8.89117940937626e-17	1.62282640593414e-15	KANSL2	12	48653401	48682238	-	3386	protein_coding	KAT8 regulatory NSL complex subunit 2 [Source:HGNC Symbol;Acc:HGNC:26024]	-
ENSG00000248323	117.54062077436	125.533926342404	119.479296811464	372.911010936525	312.827496906191	313.199128710114	120.851281309409	332.979212184277	-1.46241	1.07310217398659e-16	1.9520964672529e-15	LUCAT1	5	91054834	91314547	-	16538	antisense	lung cancer associated transcript 1 [Source:HGNC Symbol;Acc:HGNC:48498]	-
ENSG00000118523	418.738461508656	471.220633956935	423.045213895406	1131.62909082467	807.884603660648	1281.47775373332	437.668103120333	1073.66381607288	-1.29401	1.08483125712139e-16	1.97178712147176e-15	CTGF	6	131948176	131951373	-	2339	protein_coding	connective tissue growth factor [Source:HGNC Symbol;Acc:HGNC:2500]	-
ENSG00000107864	37.6497300917871	40.2833	45.1366232398864	192.366198725182	188.303930176542	145.700693575767	41.0232094009145	175.45694082583	-2.09701	1.11707088150737e-16	2.02869381005751e-15	CPEB3	10	92046692	92291087	-	7928	protein_coding	cytoplasmic polyadenylation element binding protein 3 [Source:HGNC Symbol;Acc:HGNC:21746]	-
ENSG00000102996	1611.59210514845	1405.23051875826	1125.76048551246	479.303489561067	669.187622831689	594.275269860216	1380.86103647306	580.922127417658	1.24862366819601	1.13278162508075e-16	2.05380282490721e-15	MMP15	16	58025566	58046901	+	4419	protein_coding	matrix metallopeptidase 15 [Source:HGNC Symbol;Acc:HGNC:7161]	-
ENSG00000138771	118.458906874159	125.533926342404	115.939169498532	52.6589035616419	64.7927501682725	56.2152282300205	119.977334238365	57.8889606533116	1.04967815350688	3.78621061465269e-05	0.000184345147285804	SHROOM3	4	76435100	76783253	+	13958	protein_coding	shroom family member 3 [Source:HGNC Symbol;Acc:HGNC:30422]	-
ENSG00000142327	1627.20296884504	1518.58578060476	1138.15093110772	672.744359787507	665.138075946172	619.51476008594	1427.97989351917	652.465731939873	1.12953746035581	1.24676546817274e-16	2.25296516151646e-15	RNPEPL1	2	240565804	240581372	+	7867	protein_coding	arginyl aminopeptidase like 1 [Source:HGNC Symbol;Acc:HGNC:10079]	-
ENSG00000108960	299.361268534697	300.719331014267	379.678654311986	675.968374291281	742.079466770996	847.817421673166	326.58641795365	755.288420911814	-1.2085	1.29254467513774e-16	2.33182335308583e-15	MMD	17	55392613	55421992	-	3270	protein_coding	monocyte to macrophage differentiation associated [Source:HGNC Symbol;Acc:HGNC:7153]	-
ENSG00000116741	56.9337381875805	82.4401904338177	99.1235647621035	251.473131294372	314.852270348949	276.487142927243	79.4991644611672	280.937514856855	-1.82053	1.31229441530864e-16	2.36549480503069e-15	RGS2	1	192809039	192812283	+	2096	protein_coding	regulator of G protein signaling 2 [Source:HGNC Symbol;Acc:HGNC:9998]	-
ENSG00000134758	528.932793484619	513.377549519683	595.626420400854	987.623	1158.17040925787	1149.54405482613	545.978921135052	1098.44585791337	-1.00822	1.34533097575333e-16	2.42304115327209e-15	RNF138	18	32091855	32131561	+	3795	protein_coding	ring finger protein 138 [Source:HGNC Symbol;Acc:HGNC:17765]	zf-MIZ
ENSG00000102178	1285.60053971956	1179.4568154111	1224.88405027456	501.871591087485	666.150462667552	626.398257420228	1229.98046846841	598.140103725088	1.03985030904716	1.56065657469587e-16	2.80159709492151e-15	UBL4A	X	154483717	154486670	-	2630	protein_coding	ubiquitin like 4A [Source:HGNC Symbol;Acc:HGNC:12505]	-
ENSG00000197272	0	0	0	185.918169717634	126.548340172407	191.590675804355	0	168.019061898132	-9.96493	1.59144242653634e-16	2.8521632238081e-15	IL27	16	28499362	28512051	-	1270	protein_coding	interleukin 27 [Source:HGNC Symbol;Acc:HGNC:19157]	-
ENSG00000127863	4940.37921692231	4892.07584597041	4730.49512190574	1938.70738826943	2897.45079658744	2052.4294551736	4854.31672826615	2296.19588001016	1.07961130989974	1.59541539515964e-16	2.85693407614742e-15	TNFRSF19	13	23570370	23676104	+	5113	protein_coding	TNF receptor superfamily member 19 [Source:HGNC Symbol;Acc:HGNC:11915]	-
ENSG00000168389	159.781781365145	133.028489109115	116.824201326765	404.076484473007	329.025684448259	458.899822285881	136.544823933675	397.333997069049	-1.54039	1.60425701056305e-16	2.87040829484405e-15	MFSD2A	1	39955112	39969968	+	4007	protein_coding	major facilitator superfamily domain containing 2A [Source:HGNC Symbol;Acc:HGNC:25897]	-
ENSG00000127666	182.738933860137	198.605913317834	188.511779413643	557.754509152901	420.140489372392	455.458073618737	189.952208863871	477.784357381343	-1.33062	1.65608966720168e-16	2.95586913327815e-15	TICAM1	19	4815932	4831704	-	2676	protein_coding	toll like receptor adaptor molecule 1 [Source:HGNC Symbol;Acc:HGNC:18348]	-
ENSG00000144455	595.049392670196	607.996404449406	602.706675026719	238.577073279276	243.985199852401	307.46288093154	601.91749071544	263.341718021072	1.19447303205974	1.69572241578768e-16	3.02165810361904e-15	SUMF1	3	3700814	4467281	-	6952	protein_coding	sulfatase modifying factor 1 [Source:HGNC Symbol;Acc:HGNC:20376]	-
ENSG00000156345	89.9920377803691	81.5033700879789	86.7331191668406	265.443860810725	269.294867886883	243.216905811517	86.0761756783962	259.318544836375	-1.59135	1.71252335675438e-16	3.0466140011223e-15	CDK20	9	87966441	87974753	-	5727	protein_coding	cyclin dependent kinase 20 [Source:HGNC Symbol;Acc:HGNC:21420]	-
ENSG00000085274	288.341835337101	344.749887268692	320.38152182037	759.792751389405	627.67976725514	714.73647321026	317.824414808721	700.736330618268	-1.14036	1.73107323132356e-16	3.07710268598975e-15	MYNN	3	169772831	169789716	+	5730	protein_coding	myoneurin [Source:HGNC Symbol;Acc:HGNC:14955]	ZBTB
ENSG00000186493	103.766329277364	100.239777004756	100.008596590337	64.4802900754799	33.4087618055155	49.3317308957322	101.338234290819	49.0735942589092	1.04905363153255	0.000395560040604958	0.0015785460474096	C5orf38	5	2752131	2755397	+	1925	protein_coding	chromosome 5 open reading frame 38 [Source:HGNC Symbol;Acc:HGNC:24226]	-
ENSG00000170608	53.2605937883817	41.2200952169089	35.4012731293227	16.1201	29.3592149199985	17.2087433357205	43.2939873782044	20.8960102581963	1.04461925158731	0.0158106959288906	0.0425228306032719	FOXA3	19	45863989	45873797	+	2192	protein_coding	forkhead box A3 [Source:HGNC Symbol;Acc:HGNC:5023]	Fork
ENSG00000095752	134.069770570754	145.20715360502	94.6984056209382	556.679837651643	292.579762478606	564.446781411634	124.658443265571	471.235460513961	-1.91843	1.87295546824094e-16	3.31848118043697e-15	IL11	19	55364389	55370463	-	2671	protein_coding	interleukin 11 [Source:HGNC Symbol;Acc:HGNC:5966]	-
ENSG00000145040	739.220310338747	741.024893558521	644.303170953673	274.04123282079	355.347739204119	316.640877377258	708.18279161698	315.343283134056	1.16624841792711	2.0690178839428e-16	3.65954986863277e-15	UCN2	3	48561727	48563773	-	1481	protein_coding	urocortin 2 [Source:HGNC Symbol;Acc:HGNC:18414]	-
ENSG00000152439	95.5017543791673	81.5033700879789	112.399042185599	312.729406866077	264.232934279986	304.021132264396	96.4680555509152	293.661157803487	-1.60406	2.07049281329978e-16	3.65954986863277e-15	ZNF773	19	57499915	57518404	+	8073	protein_coding	zinc finger protein 773 [Source:HGNC Symbol;Acc:HGNC:30487]	zf-C2H2
ENSG00000162430	7102.94298195056	6467.80766767134	6135.04063331162	2930.62918393056	3343.91334071569	3283.42822845548	6568.59709431117	3185.99025103391	1.04380295019568	4.82681141029823e-27	1.73296047882421e-25	SELENON	1	25800176	25818224	+	4424	protein_coding	selenoprotein N [Source:HGNC Symbol;Acc:HGNC:15999]	-
ENSG00000091129	2231.43522251323	2119.08762228745	2564.82223821943	844.691799988786	1288.7682963158	883.382157900321	2305.11502767337	1005.61408473497	1.19602960460556	2.38306873461263e-16	4.19840072218376e-15	NRCAM	7	108147623	108456717	-	8193	protein_coding	neuronal cell adhesion molecule [Source:HGNC Symbol;Acc:HGNC:7994]	-
ENSG00000065371	134.988056670554	178.932686055218	167.27101553605	68.7789760805119	68.8422970537895	97.5162122357498	160.39725275394	78.3791617900171	1.03639922500547	1.82834464805147e-05	9.41964891607229e-05	ROPN1	3	123968521	123992178	-	4518	protein_coding	rhophilin associated tail protein 1 [Source:HGNC Symbol;Acc:HGNC:17692]	-
ENSG00000161835	520.668218586422	458.105149115192	469.951900791758	146.155324171088	224.749852146195	168.645684690061	482.908422831124	179.850287002448	1.42268711073686	2.69535512238526e-16	4.72945846877149e-15	GRASP	12	52006940	52015889	+	2829	protein_coding	general receptor for phosphoinositides 1 associated scaffold protein [Source:HGNC Symbol;Acc:HGNC:18707]	-
ENSG00000125648	709.835155145157	555.534465082431	593.856356744388	268.667875314499	286.50544215033	239.775157144373	619.741992323992	264.982824869734	1.22455710789406	2.98096675403354e-16	5.21382090454678e-15	SLC25A23	19	6436079	6465203	-	4859	protein_coding	solute carrier family 25 member 23 [Source:HGNC Symbol;Acc:HGNC:19375]	-
ENSG00000179085	591.376248270997	647.342858974637	590.316229431456	275.115904322047	303.716016413777	252.394902257235	609.67844555903	277.075607664353	1.13621137930749	3.44041713323013e-16	6.00777328401316e-15	DPM3	1	155139891	155140595	-	622	protein_coding	dolichyl-phosphate mannosyltransferase subunit 3 [Source:HGNC Symbol;Acc:HGNC:3007]	-
ENSG00000143314	1023.88900127665	1066.1015535646	1348.78850622719	588.919982689383	444.437770685494	400.390094944431	1146.25968702281	477.91594943977	1.2618796711995	3.48313172835717e-16	6.07749317502705e-15	MRPL24	1	156737303	156741590	-	1695	protein_coding	mitochondrial ribosomal protein L24 [Source:HGNC Symbol;Acc:HGNC:14037]	-
ENSG00000271133	27.5485829939906	19.6732272626156	13.275477423496	134.33393765725	100.226285416547	180.118180247208	20.1657625600341	138.226134440335	-2.77753	3.56125684339436e-16	6.20883763104747e-15	AC004130.1	7	20328299	20331747	-	896	antisense	uncharacterized LOC101927811 [Source:NCBI gene;Acc:101927811]	-
ENSG00000228474	762.177462833739	873.116562321797	1046.10762097148	550.231808644095	381.66979395998	392.359348054428	893.800548709007	441.420316886168	1.01800917609745	2.81879630860114e-10	2.76711837627679e-09	OST4	2	27070472	27071773	-	719	protein_coding	oligosaccharyltransferase complex subunit 4, non-catalytic [Source:HGNC Symbol;Acc:HGNC:32483]	-
ENSG00000213553	588.621389971598	711.046642491678	672.624189457131	301.982691853497	311.815110184811	298.284884485823	657.430740640136	304.027562174711	1.11226954715473	3.77835746724998e-16	6.55587136017348e-15	RPLP0P6	2	38481851	38482804	+	954	processed_pseudogene	ribosomal protein lateral stalk subunit P0 pseudogene 6 [Source:HGNC Symbol;Acc:HGNC:36404]	-
ENSG00000090971	522.504790786021	574.270871999208	611.556993309049	274.04123282079	248.034746737918	216.830166030079	569.444218698093	246.302048529596	1.20824363749289	3.88803515064875e-16	6.74080748115261e-15	NAT14	19	55485004	55487568	+	2163	protein_coding	N-acetyltransferase 14 (putative) [Source:HGNC Symbol;Acc:HGNC:28918]	-
ENSG00000070669	33.9765856925884	34.662352796037	15.0455410799621	228.905029767954	118.449246401373	177.823681135779	27.8948265228625	175.059319101702	-2.65267	4.54240638980433e-16	7.85656051214332e-15	ASNS	7	97852118	97872542	-	4455	protein_coding	asparagine synthetase (glutamine-hydrolyzing) [Source:HGNC Symbol;Acc:HGNC:753]	-
ENSG00000110218	382.925303616469	390.654084214795	354.89776312146	727.552606351665	744.104240213755	829.46142878173	376.159050317575	767.039425115717	-1.02779	4.90722696441404e-16	8.47410437682054e-15	PANX1	11	94128928	94181972	+	2769	protein_coding	pannexin 1 [Source:HGNC Symbol;Acc:HGNC:8599]	-
ENSG00000100413	1498.64291487309	1349.95811835377	1327.5477423496	635.130857243477	724.868892507549	702.116728097398	1392.04959185882	687.372159282808	1.01786920957303	1.28565118825259e-19	2.97749164140157e-18	POLR3H	22	41525804	41544606	-	6594	protein_coding	RNA polymerase III subunit H [Source:HGNC Symbol;Acc:HGNC:30349]	-
ENSG00000175895	348.94871792388	409.390491131572	515.973555859878	953.233621615844	944.556811046848	945.333633908915	424.770921638443	947.708022190536	-1.15717	5.29736276959244e-16	9.11891207249037e-15	PLEKHF2	8	95133804	95156684	+	3137	protein_coding	pleckstrin homology and FYVE domain containing 2 [Source:HGNC Symbol;Acc:HGNC:20757]	-
ENSG00000173320	357.213292822078	325.076660006077	361.092985919091	176.246126206312	203.489730997231	137.669946685764	347.794312915748	172.468601296436	1.00916143425468	1.51903024627683e-08	1.21216500026038e-07	STOX2	4	183797692	184023526	+	11316	protein_coding	storkhead box 2 [Source:HGNC Symbol;Acc:HGNC:25450]	-
ENSG00000133243	1268.15310382337	1185.07773748613	985.925456651637	554.530494649127	596.295778892383	541.50179029734	1146.38543265371	564.10935461295	1.02238788137383	6.6081656734403e-16	1.12950395702968e-14	BTBD2	19	1985438	2034881	-	5944	protein_coding	BTB domain containing 2 [Source:HGNC Symbol;Acc:HGNC:15504]	-
ENSG00000185187	351.703576223279	312.897995510172	364.633113232024	125.736565647186	135.659820664821	130.786449351476	343.078228321825	130.727611887827	1.39189348103668	7.01498671924084e-16	1.1962253957153e-14	SIGIRR	11	405716	417455	-	3496	protein_coding	single Ig and TIR domain containing [Source:HGNC Symbol;Acc:HGNC:30575]	-
ENSG00000119048	640.045411560381	762.571761512814	811.574186489722	1318.62193204356	1521.61724223302	1614.18012489059	738.063786520972	1484.80643305573	-1.00816	7.32396032525313e-16	1.24404573163088e-14	UBE2B	5	134371179	134391992	+	3291	protein_coding	ubiquitin conjugating enzyme E2 B [Source:HGNC Symbol;Acc:HGNC:12473]	-
ENSG00000203724	54.1788798881814	64.6406038628798	50.4468142092848	12.896058015096	32.3963750841363	39.0064848942999	56.4220993201154	28.0996393311774	1.00758091125322	0.0132543328462942	0.0364665668121816	C1orf53	1	197902647	197907367	+	611	protein_coding	chromosome 1 open reading frame 53 [Source:HGNC Symbol;Acc:HGNC:30003]	-
ENSG00000250091	11.9377192973959	7.4945627667107	17.7006365646613	0	2.02477344275852	1.1472495557147	12.3776395429226	1.05734099949107	3.53435	0.00253309542860263	0.00849419121026884	DNAH10OS	12	123925461	123934984	-	6003	antisense	dynein axonemal heavy chain 10 opposite strand [Source:HGNC Symbol;Acc:HGNC:37121]	-
ENSG00000106268	407.71902831106	524.619393669749	515.088524031645	218.158314755374	177.16767624137	169.792934245776	482.475648670818	188.37297508084	1.35652433675616	8.43743937145795e-16	1.42761736197347e-14	NUDT1	7	2242222	2251146	+	2093	protein_coding	nudix hydrolase 1 [Source:HGNC Symbol;Acc:HGNC:8048]	-
ENSG00000103253	475.672199696237	409.390491131572	471.721964448225	196.664884730214	187.291543455163	192.73792536007	452.261551758678	192.231451181815	1.23477828480592	8.64202759780318e-16	1.45996672433275e-14	HAGHL	16	726936	735525	+	5287	protein_coding	hydroxyacylglutathione hydrolase like [Source:HGNC Symbol;Acc:HGNC:14177]	-
ENSG00000133794	179.984075560738	131.154848417437	146.030251658456	477.154146558551	399.892754944807	363.678109161561	152.389725212211	413.575003554973	-1.44059	9.03322143429476e-16	1.52487215118192e-14	ARNTL	11	13276652	13387266	+	6726	protein_coding	aryl hydrocarbon receptor nuclear translocator like [Source:HGNC Symbol;Acc:HGNC:701]	bHLH
ENSG00000068024	1164.39	1041.74422457279	990.350615792802	470.706117551003	577.060431186177	540.354540741625	1065.4938716372	529.373696492935	1.00876	9.15902377789137e-16	1.54491180488844e-14	HDAC4	2	239048168	239401654	-	13368	protein_coding	histone deacetylase 4 [Source:HGNC Symbol;Acc:HGNC:14063]	-
ENSG00000123560	11465.7202420989	11857.3351172822	14979.1636928447	5004.7451813585	7367.13817147686	5281.93695451049	12767.4063507419	5884.60676911528	1.11733153868587	9.35996926620982e-16	1.57636638499622e-14	PLP1	X	103773718	103792619	+	6078	protein_coding	proteolipid protein 1 [Source:HGNC Symbol;Acc:HGNC:9086]	-
ENSG00000203727	453.633333301044	387.843623177279	546.064638019802	194.515541727698	174.130516077232	151.436941354341	462.513864832709	173.360999719757	1.41512492889358	9.56424504634955e-16	1.60828389116586e-14	SAMD5	6	147508927	147737547	+	6320	protein_coding	sterile alpha motif domain containing 5 [Source:HGNC Symbol;Acc:HGNC:21180]	-
ENSG00000103034	634.535694961582	574.270871999208	646.073234610139	238.577073279276	311.815110184811	274.192643815814	618.29326719031	274.862	1.16882169196687	9.63687945457975e-16	1.61924837281154e-14	NDRG4	16	58462846	58513628	+	9647	protein_coding	NDRG family member 4 [Source:HGNC Symbol;Acc:HGNC:14466]	-
ENSG00000226751	0	0	0	171.94744020128	122.49879328689	129.639199795761	0	141.361811094644	-9.7169	9.94244401748213e-16	1.66786710325658e-14	AF127936.1	21	14761710	14763090	-	695	lincRNA	novel transcript	-
ENSG00000186130	457.306477700243	485.272939144518	461.986614337661	1083.26887326806	888.875541370988	876.498660566033	468.188677060807	949.547691735028	-1.02031	1.08271173248202e-15	1.80947367990649e-14	ZBTB6	9	122908056	122913330	-	4106	protein_coding	zinc finger and BTB domain containing 6 [Source:HGNC Symbol;Acc:HGNC:16764]	ZBTB
ENSG00000181409	396.699595113464	325.076660006077	318.611458163904	89.1977346044138	137.684594107579	65.3932246757381	346.795904427815	97.425184462577	1.82580805314482	1.17044202161514e-15	1.950110319347e-14	AATK	17	81117295	81166077	-	6225	protein_coding	apoptosis associated tyrosine kinase [Source:HGNC Symbol;Acc:HGNC:21]	-
ENSG00000237596	7.34628879839748	11.2418441500661	5.3101909693984	135.408609158508	79.9785509889614	68.8349733428822	7.96610797262065	94.7407111634504	-3.57839	1.20094764847814e-15	1.99788183994535e-14	AL138828.1	6	135991936	136225751	-	6585	antisense	novel transcript	-
ENSG00000168079	93.6651821795679	81.5033700879789	104.433755731502	11.821386513838	8.09909377103406	9.17799644571762	93.2007693330162	9.69949224352989	3.2668547028291	1.21022515481929e-15	2.0117800761996e-14	SCARA5	8	27869882	27992727	-	4435	protein_coding	scavenger receptor class A member 5 [Source:HGNC Symbol;Acc:HGNC:28701]	-
ENSG00000113269	1671.28070163543	1620.69919830119	1826.70569347305	695.312461313925	981.002733016501	836.344926116019	1706.22853113656	837.553373482148	1.02612923195583	1.21373226616971e-15	2.01607220096314e-14	RNF130	5	179911651	180072118	-	12822	protein_coding	ring finger protein 130 [Source:HGNC Symbol;Acc:HGNC:18280]	-
ENSG00000140830	387.516734115467	356.928551764597	351.357635808528	715.731219837827	718.794572179273	875.351411010319	365.267640562864	769.959067675806	-1.07521	1.25656085338656e-15	2.08086859254204e-14	TXNL4B	16	72044289	72094431	-	3170	protein_coding	thioredoxin like 4B [Source:HGNC Symbol;Acc:HGNC:26041]	-
ENSG00000175592	1939.42024277694	2053.51019807873	1083.27895775727	3817.23317246841	2414.54233048953	3933.91872654572	1692.06979953765	3388.56474316789	-1.00189	0.00482466197440607	0.0151133906005795	FOSL1	11	65892049	65900573	-	1887	protein_coding	FOS like 1, AP-1 transcription factor subunit [Source:HGNC Symbol;Acc:HGNC:13718]	TF_bZIP
ENSG00000130332	507.812213189226	544.292620932365	592.086293087922	255.771817299404	142.746527714475	193.885174915785	548.063709069838	197.467839976555	1.47432938120839	1.30782949025575e-15	2.16084367559845e-14	LSM7	19	2321517	2328620	-	1698	protein_coding	LSM7 homolog, U6 small nuclear RNA and mRNA degradation associated [Source:HGNC Symbol;Acc:HGNC:20470]	-
ENSG00000243978	35.8131578921877	25.2941493376486	32.7461776446235	217.083643254116	144.771301157234	123.902952017188	31.2844949581533	161.919298809512	-2.3713	1.35674528269339e-15	2.23996590498008e-14	RTL9	X	110358816	110456334	+	5529	protein_coding	retrotransposon Gag like 9 [Source:HGNC Symbol;Acc:HGNC:29245]	-
ENSG00000102466	0.918286099799685	4.68410172919419	6.19522279763147	76.3016765893179	58.718429839997	107.841458237182	3.93253687554178	80.9538548888323	-4.35522	1.38448185942361e-15	2.28402824847985e-14	FGF14	13	101710804	102402457	-	13759	protein_coding	fibroblast growth factor 14 [Source:HGNC Symbol;Acc:HGNC:3671]	-
ENSG00000272419	161.618353564745	160.196279138441	160.190760910185	393.329769460427	355.347739204119	439.396579838731	160.66846453779	396.024696167759	-1.30052	1.40694932242074e-15	2.3175847757759e-14	LINC01145	1	145164099	145216058	-	6056	transcribed_unprocessed_pseudogene	long intergenic non-protein coding RNA 1145 [Source:HGNC Symbol;Acc:HGNC:49462]	-
ENSG00000011566	417.820175408857	449.673766002642	534.559224252772	926.366834084394	965.816932195812	937.302887018913	467.351055221424	943.162217766373	-1.01262	1.48496854956069e-15	2.44178221604769e-14	MAP4K3	2	39249266	39437312	-	6067	protein_coding	mitogen-activated protein kinase kinase kinase kinase 3 [Source:HGNC Symbol;Acc:HGNC:6865]	-
ENSG00000102445	237.836099848118	183.616787784412	208.867511463004	55.8829180654159	61.7555900041347	61.951476008594	210.106799698511	59.8633280260482	1.81162065567738	1.48570789633333e-15	2.44178221604769e-14	RUBCNL	13	46342000	46438190	-	6105	protein_coding	RUN and cysteine rich domain containing beclin 1 interacting protein like [Source:HGNC Symbol;Acc:HGNC:20420]	-
ENSG00000144935	220.388663951924	228.584164384676	284.095216862814	593.218668694415	537.577349052386	544.943538964484	244.356015066472	558.579852237095	-1.19198	1.53475954396258e-15	2.51670539816226e-14	TRPC1	3	142724074	142807888	+	4768	protein_coding	transient receptor potential cation channel subfamily C member 1 [Source:HGNC Symbol;Acc:HGNC:12333]	-
ENSG00000116701	1.83657219959937	0	0	206.336928241536	172.105742634474	213.388417362935	0.61219073319979	197.277029412981	-8.33952	1.60598813167959e-15	2.63152626719499e-14	NCF2	1	183555563	183590876	-	2928	protein_coding	neutrophil cytosolic factor 2 [Source:HGNC Symbol;Acc:HGNC:7661]	-
ENSG00000005801	272.730971640506	296.035229285073	270.819739439318	714.656548336569	626.667380533761	541.50179029734	279.861980121633	627.60857305589	-1.16589	1.61760891757741e-15	2.64857634415962e-14	ZNF195	11	3339261	3379222	-	11711	protein_coding	zinc finger protein 195 [Source:HGNC Symbol;Acc:HGNC:12986]	zf-C2H2
ENSG00000137947	455.469905500644	555.534465082431	496.502855638751	908.097418563008	1098.43959269649	1050.88059303467	502.502408740608	1019.13920143139	-1.02044	1.68833729570194e-15	2.7560999764219e-14	GTF2B	1	88852932	88891944	-	2225	protein_coding	general transcription factor IIB [Source:HGNC Symbol;Acc:HGNC:4648]	-
ENSG00000118507	71.6263157843754	70.2615259379128	81.4229281974421	232.129044271728	209.564051325506	284.517889817246	74.4369233065768	242.070328471493	-1.69915	1.70675742790817e-15	2.78408417862296e-14	AKAP7	6	131135666	131283535	+	4394	protein_coding	A-kinase anchoring protein 7 [Source:HGNC Symbol;Acc:HGNC:377]	-
ENSG00000174206	261.71153844291	237.015547497226	245.15381642056	552.381151646611	464.685505113079	473.814066510172	247.960300786899	496.960241089954	-1.00292	8.17773854855393e-12	9.40461510230269e-11	C12orf66	12	64186316	64222296	-	5999	protein_coding	chromosome 12 open reading frame 66 [Source:HGNC Symbol;Acc:HGNC:26517]	-
ENSG00000069431	0	0	0	137.557952161024	96.1767385310295	181.265429802923	0	138.333373498325	-9.68377	1.76334969828843e-15	2.86353800110281e-14	ABCC9	12	21797401	21942529	-	11616	protein_coding	ATP binding cassette subfamily C member 9 [Source:HGNC Symbol;Acc:HGNC:60]	-
ENSG00000100897	906.348380502289	963.051315522325	815.114313802655	426.644585999425	404.954688551703	487.581061178749	894.838003275756	439.726778576626	1.02590961401829	2.02927227071185e-15	3.28478087418857e-14	DCAF11	14	24114195	24125242	+	6350	protein_coding	DDB1 and CUL4 associated factor 11 [Source:HGNC Symbol;Acc:HGNC:20258]	-
ENSG00000167779	462.816194299041	423.442796319155	369.058272373189	1054.2527427341	760.302427755823	1058.91133992467	418.439087663795	957.822170138197	-1.19437	2.03537826538905e-15	3.29057852652994e-14	IGFBP6	12	53097436	53102345	+	1346	protein_coding	insulin like growth factor binding protein 6 [Source:HGNC Symbol;Acc:HGNC:5475]	-
ENSG00000166024	379.25215921727	365.359934877147	335.427062900332	793.107567928402	709.68309168686	696.380480318825	360.013052331583	733.057046644696	-1.02624	2.05657225005551e-15	3.32237798706151e-14	R3HCC1L	10	98134624	98244897	+	3571	protein_coding	R3H domain and coiled-coil containing 1 like [Source:HGNC Symbol;Acc:HGNC:23512]	-
ENSG00000092871	228.653238850122	249.194211993131	244.268784592326	525.514364115161	493.032333311699	549.532537187343	240.70541181186	522.693078204734	-1.11822	2.20784394267603e-15	3.5614761689666e-14	RFFL	17	35005990	35089319	-	8512	protein_coding	ring finger and FYVE like domain containing E3 ubiquitin protein ligase [Source:HGNC Symbol;Acc:HGNC:24821]	-
ENSG00000221890	375.579014818071	371.917677298019	360.207954090858	150.45401017612	160.969488699302	122.755702461473	369.234882068983	144.726400445632	1.34860169907774	2.41124262158597e-15	3.87809671234119e-14	NPTXR	22	38818452	38843982	-	5784	protein_coding	neuronal pentraxin receptor [Source:HGNC Symbol;Acc:HGNC:7954]	-
ENSG00000103024	533.524223983617	582.702255111757	485.882473699954	190.216855722666	264.232934279986	196.179674027214	534.036317598443	216.876488009955	1.29765516839972	2.58148024459314e-15	4.13967615676367e-14	NME3	16	1770286	1771730	-	1445	protein_coding	NME/NM23 nucleoside diphosphate kinase 3 [Source:HGNC Symbol;Acc:HGNC:7851]	-
ENSG00000152413	239.672672047718	217.34232023461	263.739484813454	502.946262588743	441.400610521356	501.348055847325	240.251492365261	481.898309652475	-1.00305	1.9519679687443e-11	2.16374557186391e-10	HOMER1	5	79372636	79514217	-	6154	protein_coding	homer scaffold protein 1 [Source:HGNC Symbol;Acc:HGNC:17512]	-
ENSG00000154721	4.59143049899843	13.1154848417437	9.73535011056374	85.9737201006398	83.0157111530991	96.3689626800351	9.14742181710196	88.4527979779247	-3.27457	2.7392652998816e-15	4.37980988116798e-14	JAM2	21	25639272	25717562	+	5933	protein_coding	junctional adhesion molecule 2 [Source:HGNC Symbol;Acc:HGNC:14686]	-
ENSG00000110172	491.283063392832	551.787183699076	444.286	1009.11653968126	1018.46104170753	961.395127688921	495.785408288302	996.324236359238	-1.00756	1.75196720181976e-16	3.11170507165917e-15	CHORDC1	11	90201160	90223364	-	10655	protein_coding	cysteine and histidine rich domain containing 1 [Source:HGNC Symbol;Acc:HGNC:14525]	-
ENSG00000159388	82.6457489819717	97.4293159672391	92.043310136239	290.161305339659	243.985199852401	256.983900480093	90.7061250284833	263.710135224051	-1.53962	2.81600357757083e-15	4.4926182991216e-14	BTG2	1	203305491	203309602	+	2757	protein_coding	BTG anti-proliferation factor 2 [Source:HGNC Symbol;Acc:HGNC:1131]	-
ENSG00000173157	108.357759776363	115.228902538177	123.904455952629	356.790938417655	334.087618055155	269.603645592955	115.830372755723	320.160734021922	-1.46734	3.0064059476287e-15	4.79287526091238e-14	ADAMTS20	12	43353866	43551921	-	7242	protein_coding	ADAM metallopeptidase with thrombospondin type 1 motif 20 [Source:HGNC Symbol;Acc:HGNC:17178]	-
ENSG00000111328	3574.88778652017	3262.94526455667	2637.39484813454	1305.72587402847	1513.51814846199	1772.50056357922	3158.40929973713	1530.58152868989	1.04533979951752	3.08708832789136e-15	4.91431087872435e-14	CDK2AP1	12	123260971	123272334	-	3117	protein_coding	cyclin dependent kinase 2 associated protein 1 [Source:HGNC Symbol;Acc:HGNC:14002]	-
ENSG00000141384	84.482321181571	128.344387379921	146.030251658456	338.521522896269	354.33535248274	370.561606495849	119.618986739983	354.47282729162	-1.56627	3.13539332983324e-15	4.9875640027048e-14	TAF4B	18	26225936	26391685	+	5395	protein_coding	TATA-box binding protein associated factor 4b [Source:HGNC Symbol;Acc:HGNC:11538]	-
ENSG00000196843	279.158974339104	237.015547497226	221.257957058267	652.325601263605	482.908466097906	700.969478541684	245.810826298199	612.067848634398	-1.31542	3.13991773638756e-15	4.99111795981722e-14	ARID5A	2	96536743	96552638	+	3565	protein_coding	AT-rich interaction domain 5A [Source:HGNC Symbol;Acc:HGNC:17361]	ARID
ENSG00000196154	1099.18846146022	1196.3195816362	1385.07481118475	443.839330019553	621.605446926864	611.484013195937	1226.86095142706	558.976263380785	1.13422788875795	3.19014539684336e-15	5.06357164118043e-14	S100A4	1	153543613	153550136	-	1025	protein_coding	S100 calcium binding protein A4 [Source:HGNC Symbol;Acc:HGNC:10494]	-
ENSG00000196465	797.990620725926	810.349599150595	1012.47641149863	429.868600503199	412.041395601358	421.040586947296	873.605543791717	420.983527683951	1.0536321542484	3.28482637924765e-15	5.21005977314004e-14	MYL6B	12	56152256	56159647	+	3259	protein_coding	myosin light chain 6B [Source:HGNC Symbol;Acc:HGNC:29823]	-
ENSG00000164823	449.041902802046	490.893861219551	521.283746829276	905.948075560492	1074.14231138339	961.395127688921	487.073170283625	980.495171544269	-1.00952	3.72576082154476e-16	6.48008823495012e-15	OSGIN2	8	89901849	89927888	+	4691	protein_coding	oxidative stress induced growth inhibitor family member 2 [Source:HGNC Symbol;Acc:HGNC:1355]	-
ENSG00000178538	273.649257740306	272.614720639102	343.39234935443	654.474944266121	604.394872663417	687.202483873107	296.552109244613	648.690766934215	-1.12809	3.57194885567019e-15	5.64901897036433e-14	CA8	8	60187347	60281412	-	5783	protein_coding	carbonic anhydrase 8 [Source:HGNC Symbol;Acc:HGNC:1382]	-
ENSG00000053371	651.064844757977	639.848296207926	663.774	320.252107374883	328.01329772688	328.113372934405	651.562337380234	325.459592678723	1.00150057804763	3.58499490951863e-15	5.66553981603622e-14	AKR7A2	1	19303965	19312146	-	1781	protein_coding	aldo-keto reductase family 7 member A2 [Source:HGNC Symbol;Acc:HGNC:389]	-
ENSG00000119772	712.590013444556	648.279679320476	768.207626906302	366.462981928977	340.161938383431	304.021132264396	709.692439890444	336.882017525601	1.07443353716745	3.63718062520353e-15	5.7396869924012e-14	DNMT3A	2	25227855	25342590	-	12020	protein_coding	DNA methyltransferase 3 alpha [Source:HGNC Symbol;Acc:HGNC:2978]	-
ENSG00000122877	68.8714574849764	46.8410172919419	49.5617823810517	239.651744780534	158.944715256543	286.812388928676	55.0914190526567	228.469616321918	-2.05037	3.84805829722712e-15	6.06241472756897e-14	EGR2	10	62811996	62919900	-	3689	protein_coding	early growth response 2 [Source:HGNC Symbol;Acc:HGNC:3239]	zf-C2H2
ENSG00000114859	140.497773269352	201.41637435535	164.61592005135	406.225827475523	439.375837078598	425.629585170155	168.843355892017	423.743749908092	-1.32819	3.85003532462509e-15	6.06241472756897e-14	CLCN2	3	184346185	184361651	-	8523	protein_coding	chloride voltage-gated channel 2 [Source:HGNC Symbol;Acc:HGNC:2020]	-
ENSG00000155918	0	0	0	122.512551143412	97.1891252524088	159.467688244344	0	126.389788213388	-9.55371	3.96509378764822e-15	6.23908223207348e-14	RAET1L	6	150018334	150025532	-	1346	protein_coding	retinoic acid early transcript 1L [Source:HGNC Symbol;Acc:HGNC:16798]	-
ENSG00000187134	737.383738139147	756.950839437781	684.129603224161	178.395469208828	353.322965761361	255.836650924379	726.154726933696	262.518361964856	1.46615792746624	4.09577543070771e-15	6.4307805447704e-14	AKR1C1	10	4963253	4983283	+	8765	protein_coding	aldo-keto reductase family 1 member C1 [Source:HGNC Symbol;Acc:HGNC:384]	-
ENSG00000177410	245.182388646516	311.024354818494	355.782794949693	829.646398971174	642.865568075829	695.23323076311	303.996512804901	722.581732603371	-1.24851	4.18590989078738e-15	6.56756906047008e-14	ZFAS1	20	49278178	49295738	+	2243	antisense	ZNFX1 antisense RNA 1 [Source:HGNC Symbol;Acc:HGNC:33101]	-
ENSG00000233817	3.67314439919874	0	5.3101909693984	82.7497055968658	60.7432032827555	78.0129697885998	2.99444512286571	73.835292889407	-4.60517	4.3857992396273e-15	6.87623905246026e-14	AL162727.1	9	113619228	113622634	+	3043	lincRNA	novel transcript	-
ENSG00000106012	873.290080909501	900.284352351123	785.908263470963	470.706117551003	409.00423543722	390.064848942999	853.160898910529	423.258400643741	1.01078370524821	4.51303393442342e-15	7.0655566474777e-14	IQCE	7	2558972	2614734	+	9240	protein_coding	IQ motif containing E [Source:HGNC Symbol;Acc:HGNC:29171]	-
ENSG00000255248	446.287044502647	558.344926119947	589.431197603223	1084.34354476932	1094.39004581098	1021.05210458609	531.354389408606	1066.59523172213	-1.00525	4.57789944224493e-15	7.16196428893351e-14	MIR100HG	11	122028327	122556721	-	19385	processed_transcript	mir-100-let-7a-2-mir-125b-1 cluster host gene [Source:HGNC Symbol;Acc:HGNC:39522]	-
ENSG00000170899	372.824156518672	374.728138335535	484.997441871721	131.109923153476	180.204836405508	142.258944908623	410.849912241976	151.191234822536	1.44070686223587	4.73228036973544e-15	7.3928735553867e-14	GSTA4	6	52977948	52995378	-	2175	protein_coding	glutathione S-transferase alpha 4 [Source:HGNC Symbol;Acc:HGNC:4629]	-
ENSG00000121440	864.107219911504	851.569694367504	732.806353776979	371.836339435267	428.239583143426	409.568091390149	816.161089351996	403.214671322947	1.01683200449973	5.28633277960529e-15	8.24660345497051e-14	PDZRN3	3	73382433	73624940	-	6136	protein_coding	PDZ domain containing ring finger 3 [Source:HGNC Symbol;Acc:HGNC:17704]	-
ENSG00000145390	595.967678769996	662.331984508058	683.244571395928	1493.79338674862	1275.60726893786	1120.86281593326	647.181411557994	1296.75449053992	-1.00286	5.36277639089251e-15	8.3598702351016e-14	USP53	4	119212587	119295517	+	11950	protein_coding	ubiquitin specific peptidase 53 [Source:HGNC Symbol;Acc:HGNC:29255]	-
ENSG00000117707	262.62982454271	215.468679542933	203.557320493605	465.332760044713	529.478255281352	376.297854274423	227.218608193083	457.036289866829	-1.00964	3.8056074238754e-09	3.28587965881603e-08	PROX1	1	213983181	214041502	+	8928	protein_coding	prospero homeobox 1 [Source:HGNC Symbol;Acc:HGNC:9459]	HPD
ENSG00000163346	1078.98616726463	1044.5546856103	1285.95124642265	434.167286508231	610.469192991692	539.207291185911	1136.49736643253	527.947923561945	1.10580542649936	5.47389721142092e-15	8.50874764111955e-14	PBXIP1	1	154944076	154956123	-	3851	protein_coding	PBX homeobox interacting protein 1 [Source:HGNC Symbol;Acc:HGNC:21199]	-
ENSG00000179476	44.0777327903849	31.8518917585205	25.6659230187589	69.8536475817699	56.6936563972384	80.3074689000292	33.8651825225548	68.9515909596792	-1.02487	0.00298197755427282	0.00986433467520757	C14orf28	14	44897295	44907257	+	3864	protein_coding	chromosome 14 open reading frame 28 [Source:HGNC Symbol;Acc:HGNC:19834]	-
ENSG00000127870	674.021997252969	751.329917362748	747.851894856941	1711.95170150399	1393.04412861786	1256.2382635076	724.401269824219	1453.74469787648	-1.0051	6.04319482697825e-15	9.35364665229667e-14	RNF6	13	26132115	26222493	-	4621	protein_coding	ring finger protein 6 [Source:HGNC Symbol;Acc:HGNC:10069]	-
ENSG00000165105	17.447435896194	28.1046103751651	21.2407638775936	146.155324171088	127.560726893786	99.8107113471792	22.2642700496509	124.508920804018	-2.48605	6.13922095381581e-15	9.49553174212263e-14	RASEF	9	82979585	83063177	-	6649	protein_coding	RAS and EF-hand domain containing [Source:HGNC Symbol;Acc:HGNC:26464]	-
ENSG00000184903	117.54062077436	149.891255334214	159.305729081952	445.988673022069	317.889430513087	415.304339168723	142.245868396842	393.060814234626	-1.46516	6.16278732981912e-15	9.52522158005306e-14	IMMP2L	7	110663051	111562517	-	3411	protein_coding	inner mitochondrial membrane peptidase subunit 2 [Source:HGNC Symbol;Acc:HGNC:14598]	-
ENSG00000183011	430.676180806052	526.493034361427	469.951900791758	224.606343762922	196.403023947576	166.351185578632	475.707038653079	195.786851096377	1.27938599964031	6.17977430007593e-15	9.54470739344825e-14	NAA38	17	7856685	7885238	-	1943	protein_coding	N(alpha)-acetyltransferase 38, NatC auxiliary subunit [Source:HGNC Symbol;Acc:HGNC:28212]	-
ENSG00000112640	699.73400804736	743.835354596037	801.838836379159	328.849479384947	397.867981502048	369.414356940134	748.469399674185	365.377272609043	1.03422312636879	6.27641625131274e-15	9.68710618731293e-14	PPP2R5D	6	42984499	43012342	+	3314	protein_coding	protein phosphatase 2 regulatory subunit B'delta [Source:HGNC Symbol;Acc:HGNC:9312]	-
ENSG00000198816	491.283063392832	370.98085695218	326.576744618002	154.752696181152	140.721754271717	128.491950240047	396.280221654338	141.322133564305	1.48655957654938	6.33691263809924e-15	9.76664336082721e-14	ZNF358	19	7515292	7521026	+	2069	protein_coding	zinc finger protein 358 [Source:HGNC Symbol;Acc:HGNC:16838]	zf-C2H2
ENSG00000177425	325.991565428888	325.076660006077	369.943304201422	744.747350371793	632.741700862036	738.828713880269	340.337176545462	705.439255038033	-1.05063	6.48459399714404e-15	9.98719130599011e-14	PAWR	12	79574979	79691097	-	11668	protein_coding	pro-apoptotic WT1 regulator [Source:HGNC Symbol;Acc:HGNC:8614]	-
ENSG00000138798	159.781781365145	146.143973950859	154.880569940787	364.313638926461	357.372512646878	375.150604718708	153.60210841893	365.612252097349	-1.25068	6.67460958063816e-15	1.02580935536564e-13	EGF	4	109912884	110012266	+	6127	protein_coding	epidermal growth factor [Source:HGNC Symbol;Acc:HGNC:3229]	-
ENSG00000140379	348.030431824081	454.357867731836	394.724195391948	746.896693374309	885.838381206851	985.48736835893	399.037498315955	872.740814313363	-1.12894	6.78041304741678e-15	1.04060240522784e-13	BCL2A1	15	79960889	79971446	-	1089	protein_coding	BCL2 related protein A1 [Source:HGNC Symbol;Acc:HGNC:991]	-
ENSG00000104064	381.088731416869	368.170395914663	445.171009601233	737.224649862987	838.256205302025	941.891885241771	398.143378977588	839.124246802261	-1.07476	6.89706204660328e-15	1.05701598580608e-13	GABPB1	15	50275392	50355408	-	5677	protein_coding	GA binding protein transcription factor subunit beta 1 [Source:HGNC Symbol;Acc:HGNC:4074]	Others
ENSG00000165912	578.520242873802	529.303495398943	471.721964448225	202.038242236504	261.195774115849	191.590675804355	526.515234240323	218.274897385569	1.2679	7.05837824107251e-15	1.08021936100908e-13	PACSIN3	11	47177525	47186443	-	2752	protein_coding	protein kinase C and casein kinase substrate in neurons 3 [Source:HGNC Symbol;Acc:HGNC:8572]	-
ENSG00000272669	22.0388663951924	21.5468679542933	25.6659230187589	110.691164629574	109.33776590896	146.847943131482	23.0838857894149	122.292291223339	-2.40259	7.42236640223999e-15	1.13084365368152e-13	AL021707.6	22	38742625	38743115	+	491	antisense	novel transcript, antisense to SUN2	-
ENSG00000153551	869.616936510302	840.327850217438	636.337884499575	281.563933329595	348.261032154465	376.297854274423	782.094223742438	335.374273252828	1.2217757750937	7.4930516729702e-15	1.13953995191235e-13	CMTM7	3	32391671	32483067	+	3751	protein_coding	CKLF like MARVEL transmembrane domain containing 7 [Source:HGNC Symbol;Acc:HGNC:19178]	-
ENSG00000090975	1532.61950056567	1404.29369841242	1151.42640853122	626.533485233413	664.125689224793	741.123212991698	1362.77986916977	677.260795816635	1.00904722404024	7.77660853143333e-15	1.1818384220748e-13	PITPNM2	12	122983480	123150015	-	9161	protein_coding	phosphatidylinositol transfer protein membrane associated 2 [Source:HGNC Symbol;Acc:HGNC:21044]	-
ENSG00000226823	34.894871792388	21.5468679542933	28.3210185034581	134.33393765725	116.424472958615	175.52918202435	28.2542527500465	142.095864213405	-2.32752	8.04681802348657e-15	1.22205090721842e-13	SUGT1P1	9	33503655	33510711	-	476	unprocessed_pseudogene	SUGT1 pseudogene 1 [Source:HGNC Symbol;Acc:HGNC:19384]	-
ENSG00000177606	1093.67874486143	1117.62667258573	877.951573607202	2582.43561752297	1724.09458650888	2713.24519926527	1029.75233035145	2339.92513443237	-1.184	8.33139506327055e-15	1.26438783157281e-13	JUN	1	58780788	58784327	-	3540	protein_coding	Jun proto-oncogene, AP-1 transcription factor subunit [Source:HGNC Symbol;Acc:HGNC:6204]	TF_bZIP
ENSG00000127328	209.369230754328	269.804259601585	254.00413470289	602.890712205737	510.242907575146	540.354540741625	244.392541686268	551.162720174169	-1.17316	9.4520953513643e-15	1.42949003464457e-13	RAB3IP	12	69738681	69823204	+	12612	protein_coding	RAB3A interacting protein [Source:HGNC Symbol;Acc:HGNC:16508]	-
ENSG00000171421	672.185425053369	708.236181454161	686.78469870886	333.148165389979	374.583086910325	324.671624267261	689.068768405464	344.134292189189	1.00059975541738	1.05783705391882e-14	1.59649881690116e-13	MRPL36	5	1798386	1801366	-	1394	protein_coding	mitochondrial ribosomal protein L36 [Source:HGNC Symbol;Acc:HGNC:14490]	-
ENSG00000113209	866.862078210903	736.340791829327	728.381194635814	265.443860810725	399.892754944807	346.46936582584	777.194688225348	337.268660527124	1.20358504756396	1.07263204819227e-14	1.61658853570223e-13	PCDHB5	5	141135218	141138625	+	3408	protein_coding	protocadherin beta 5 [Source:HGNC Symbol;Acc:HGNC:8690]	-
ENSG00000112200	786.97118752833	756.950839437781	962.029597289344	1936.55804526691	1699.79730519577	1452.41793753481	835.317208085152	1696.25776266583	-1.0219	1.10754338643993e-14	1.66805065796029e-13	ZNF451	6	57086844	57170307	+	16416	protein_coding	zinc finger protein 451 [Source:HGNC Symbol;Acc:HGNC:21091]	-
ENSG00000056277	130.396626171555	152.701716371731	120.364328639697	449.212687525843	353.322965761361	309.75738004297	134.487557060994	370.764344443391	-1.46428	1.11249815672849e-14	1.6743558238663e-13	ZNF280C	X	130202711	130268899	-	4634	protein_coding	zinc finger protein 280C [Source:HGNC Symbol;Acc:HGNC:25955]	-
ENSG00000115946	509.648785388825	405.643209748217	491.192664669352	950.00960711207	884.825994485471	1050.88059303467	468.828219935465	961.905398210737	-1.03602	2.76940645723993e-15	4.42475622599925e-14	PNO1	2	68157844	68176238	+	2674	protein_coding	partner of NOB1 homolog [Source:HGNC Symbol;Acc:HGNC:32790]	-
ENSG00000204152	134.988056670554	139.586231529987	149.570378971388	379.359039944073	306.753176577915	392.359348054428	141.381555723976	359.490521525472	-1.345	1.14340393122761e-14	1.71612960559527e-13	TIMM23B	10	49942033	49974850	+	3056	protein_coding	translocase of inner mitochondrial membrane 23 homolog B [Source:HGNC Symbol;Acc:HGNC:23581]	-
ENSG00000205885	100.093184878166	121.786644959049	132.75477423496	342.820208901301	280.431121822054	343.027617158696	118.211534690725	322.092982627351	-1.44475	1.21914741418321e-14	1.82729570820459e-13	C1RL-AS1	12	7108052	7122501	+	6094	antisense	C1RL antisense RNA 1 [Source:HGNC Symbol;Acc:HGNC:27461]	-
ENSG00000135617	356.295006722278	379.412240064729	304.450948912175	132.184594654734	127.560726893786	145.700693575767	346.719398566394	135.148671708096	1.36010819455615	1.26809007933395e-14	1.89934619236596e-13	PRADC1	2	73228006	73233238	-	1407	protein_coding	protease associated domain containing 1 [Source:HGNC Symbol;Acc:HGNC:16047]	-
ENSG00000167106	1633.63097154364	1516.71213991308	1270.90570534268	642.653557752283	828.132338088233	728.503467878837	1473.7496055998	733.096454573117	1.00683479580063	1.40017947437367e-14	2.09574940144405e-13	FAM102A	9	127940579	127980513	-	6100	protein_coding	family with sequence similarity 102 member A [Source:HGNC Symbol;Acc:HGNC:31419]	-
ENSG00000237181	416.901889309057	425.316437010832	463.756677994127	937.113549096974	756.252880870306	1009.57960902894	435.325001438005	900.98201299874	-1.04843	1.58454984747929e-14	2.36036191566071e-13	AC147651.3	7	603185	608482	+	731	antisense	novel transcript	-
ENSG00000174684	915.531241500286	872.179741975958	901.847432969495	353.566923913881	492.019946590319	453.163574507308	896.51947214858	432.916815003836	1.04986579410366	1.73118339153889e-14	2.57175730414499e-13	B4GAT1	11	66345372	66347692	-	2072	protein_coding	beta-1,4-glucuronyltransferase 1 [Source:HGNC Symbol;Acc:HGNC:15685]	-
ENSG00000099624	1110.20789465782	1039.87058388111	881.491700920135	378.284368442815	521.379161510318	503.642554958755	1010.52339315302	467.768694970629	1.11096788879421	1.78069986201559e-14	2.64351444774563e-13	ATP5F1D	19	1241746	1244826	+	2250	protein_coding	ATP synthase F1 subunit delta [Source:HGNC Symbol;Acc:HGNC:837]	-
ENSG00000107984	117.54062077436	207.974116776222	130.984710578494	521.215678110129	374.583086910325	477.255815177317	152.166482709692	457.684860065924	-1.58928	1.82577321025873e-14	2.70673983477337e-13	DKK1	10	52314296	52318042	+	2206	protein_coding	dickkopf WNT signaling pathway inhibitor 1 [Source:HGNC Symbol;Acc:HGNC:2891]	-
ENSG00000025708	100.093184878166	104.92387873395	115.054137670299	325.625464881173	270.307254608262	270.75089514867	106.690400427471	288.894538212702	-1.43667	1.84150188397234e-14	2.72820194136025e-13	TYMP	22	50525752	50530056	-	3320	protein_coding	thymidine phosphorylase [Source:HGNC Symbol;Acc:HGNC:3148]	-
ENSG00000115421	298.442982434898	293.224768247556	302.680885255709	591.069325691899	624.642607091002	624.103758308799	298.116211979388	613.271897030566	-1.04054	1.27319803788882e-15	2.10522039755015e-14	PAPOLG	2	60756230	60802085	+	8501	protein_coding	poly(A) polymerase gamma [Source:HGNC Symbol;Acc:HGNC:14982]	-
ENSG00000103145	419.656747608456	401.895928364861	407.114640987211	164.424739692474	171.093355913095	197.326923582929	409.555772320176	177.615006396166	1.20671522829423	1.99787997770217e-14	2.94785364617898e-13	HCFC1R1	16	3022620	3024286	-	1433	protein_coding	host cell factor C1 regulator 1 [Source:HGNC Symbol;Acc:HGNC:21198]	-
ENSG00000160446	774.115182131135	747.582635979393	611.556993309049	289.086633838401	339.149551662051	357.941861382987	711.084937139859	328.726015627813	1.11326329142102	2.02048169815801e-14	2.97918522651945e-13	ZDHHC12	9	128720869	128724127	-	2597	protein_coding	zinc finger DHHC-type containing 12 [Source:HGNC Symbol;Acc:HGNC:19159]	-
ENSG00000166073	587.703103871798	605.185943411889	491.192664669352	1130.55441932341	1013.39910810064	1404.2334561948	561.360570651013	1182.72899453962	-1.07479	2.16200898808454e-14	3.18571074221273e-13	GPR176	15	39799032	39920892	-	5119	protein_coding	G protein-coupled receptor 176 [Source:HGNC Symbol;Acc:HGNC:32370]	-
ENSG00000167964	88.1554655807698	83.3770107796566	107.088851216201	11.821386513838	6.07432032827555	14.9142442242911	92.8737758588758	10.9366503554682	3.10135864990406	2.26815364680062e-14	3.33760110902943e-13	RAB26	16	2140803	2154165	+	2488	protein_coding	RAB26, member RAS oncogene family [Source:HGNC Symbol;Acc:HGNC:14259]	-
ENSG00000167114	932.97867739648	844.075131600793	740.771640231077	368.612324931493	324.976137562742	454.310824063022	839.275149742783	382.633095519086	1.13474976111729	2.27292969219299e-14	3.34237225249405e-13	SLC27A4	9	128340646	128361470	+	3110	protein_coding	solute carrier family 27 member 4 [Source:HGNC Symbol;Acc:HGNC:10998]	-
ENSG00000104381	417.820175408857	414.074592860766	492.962728325818	985.473766653584	849.392459237197	821.430681891728	441.619165531814	885.43230259417	-1.00327	2.2887415744479e-14	3.36108794689644e-13	GDAP1	8	74321130	74488872	+	4052	protein_coding	ganglioside induced differentiation associated protein 1 [Source:HGNC Symbol;Acc:HGNC:15968]	-
ENSG00000159256	692.387719248963	779.434527737913	735.461449261679	1491.6440437461	1620.83114092819	1489.12992331768	735.761232082851	1533.86836933066	-1.06017	3.39107363960133e-23	1.00409874766076e-21	MORC3	21	36320189	36386148	+	6408	protein_coding	MORC family CW-type zinc finger 3 [Source:HGNC Symbol;Acc:HGNC:23572]	-
ENSG00000260920	41.3228744909858	53.3987597128138	34.5162413010896	210.635614246568	144.771301157234	167.498435134347	43.0792918349631	174.301783512716	-2.01815	2.6939362141973e-14	3.92964872262395e-13	AL031985.3	1	40464319	40466767	+	2449	sense_overlapping	novel transcript, sense overlapping with ZNF643	-
ENSG00000171763	303.034412933896	275.425181676618	185.856683928944	651.250929762347	580.097591350315	635.576253865946	254.772092846486	622.308258326202	-1.28911	3.07737968161986e-14	4.46209816377522e-13	SPATA5L1	15	45402331	45421419	+	3406	protein_coding	spermatogenesis associated 5 like 1 [Source:HGNC Symbol;Acc:HGNC:28762]	-
ENSG00000239264	248.855533045715	151.764896025892	177.006365646613	55.8829180654159	28.3468281986192	44.7427326728734	192.542264906073	42.9908263123028	2.16713942004394	3.34653760450424e-14	4.84591986810371e-13	TXNDC5	6	7881517	7910814	-	4387	protein_coding	thioredoxin domain containing 5 [Source:HGNC Symbol;Acc:HGNC:21073]	-
ENSG00000204604	332.419568127486	404.706389402378	346.932476667362	804.92895444224	739.042306606858	673.435489204531	361.352811399075	739.135583417876	-1.03309	3.46345181898514e-14	5.01188615479039e-13	ZNF468	19	52838008	52890375	-	11355	protein_coding	zinc finger protein 468 [Source:HGNC Symbol;Acc:HGNC:33105]	zf-C2H2
ENSG00000175104	168.964642363142	196.732272626156	155.76560176902	432.017943505715	386.731727566876	400.390094944431	173.820838919439	406.379922005674	-1.2259	3.757551649626e-14	5.41589438494044e-13	TRAF6	11	36487027	36510272	-	4871	protein_coding	TNF receptor associated factor 6 [Source:HGNC Symbol;Acc:HGNC:12036]	-
ENSG00000176101	918.286099799685	859.064257134214	757.587244967505	368.612324931493	354.33535248274	473.814066510172	844.979200633802	398.920581308135	1.08424649885942	4.01578314034477e-14	5.78426714987002e-13	SSNA1	9	137188647	137190370	+	1183	protein_coding	SS nuclear autoantigen 1 [Source:HGNC Symbol;Acc:HGNC:11321]	-
ENSG00000136783	191.921794858134	256.688774759842	223.913052542966	462.108745540939	520.366774788939	544.943538964484	224.174540720314	509.139686431454	-1.18354	4.45380562832546e-14	6.41095020198789e-13	NIPSNAP3A	9	104747688	104760122	+	2585	protein_coding	nipsnap homolog 3A [Source:HGNC Symbol;Acc:HGNC:23619]	-
ENSG00000125046	2.75485829939906	7.4945627667107	6.19522279763147	95.6457636119618	56.6936563972384	69.9822228985969	5.48154795458041	74.107214302599	-3.75706	4.5273374877636e-14	6.5081969571789e-13	SSUH2	3	8619400	8745040	-	6279	protein_coding	ssu-2 homolog (C. elegans) [Source:HGNC Symbol;Acc:HGNC:24809]	-
ENSG00000109339	18.3657219959937	24.3573289918098	43.3665595834203	178.395469208828	144.771301157234	125.050201572903	28.6965368570746	149.405657312988	-2.37685	4.55952490542871e-14	6.55014675438418e-13	MAPK10	4	85990007	86594625	-	42646	protein_coding	mitogen-activated protein kinase 10 [Source:HGNC Symbol;Acc:HGNC:6872]	-
ENSG00000181026	786.052901428531	717.60438491255	596.511452229087	1476.59864272849	1218.91361254063	1719.72708401634	700.056246190056	1471.74644642849	-1.07171	4.6291824748324e-14	6.64583489288686e-13	AEN	15	88621296	88632282	+	6018	protein_coding	apoptosis enhancing nuclease [Source:HGNC Symbol;Acc:HGNC:25722]	-
ENSG00000128203	154.272064766347	122.723465304888	139.835028860825	338.521522896269	317.889430513087	403.831843611576	138.94351964402	353.414265673644	-1.34547	4.76143282363079e-14	6.82670431088065e-13	ASPHD2	22	26429273	26445015	+	3357	protein_coding	aspartate beta-hydroxylase domain containing 2 [Source:HGNC Symbol;Acc:HGNC:30437]	-
ENSG00000101417	270.894399440907	295.098408939234	311.53120353804	95.6457636119618	109.33776590896	123.902952017188	292.508003972727	109.62882717937	1.41742997152778	5.07455192294986e-14	7.25654265464871e-13	PXMP4	20	33702754	33720319	-	5723	protein_coding	peroxisomal membrane protein 4 [Source:HGNC Symbol;Acc:HGNC:15920]	-
ENSG00000145777	1.83657219959937	1.87364069167768	6.19522279763147	82.7497055968658	52.6441095117214	69.9822228985969	3.30181189630284	68.458679335728	-4.35837	5.19458794859439e-14	7.41845708805488e-13	TSLP	5	111070062	111078024	+	4282	protein_coding	thymic stromal lymphopoietin [Source:HGNC Symbol;Acc:HGNC:30743]	-
ENSG00000106976	756.667746234941	755.077198746103	597.39648405732	353.566923913881	339.149551662051	308.610130487255	703.047143012788	333.775535354396	1.07383706505674	5.83724299039595e-14	8.30901609991501e-13	DNM1	9	128191655	128255248	+	10775	protein_coding	dynamin 1 [Source:HGNC Symbol;Acc:HGNC:2972]	-
ENSG00000131943	353.540148422879	278.235642714135	384.103813453151	734.000635359213	670.200009553069	749.153959881701	338.626534863388	717.784868264661	-1.08281	7.06834708561452e-14	1.00091285274072e-12	C19orf12	19	29698886	29715789	-	5378	protein_coding	chromosome 19 open reading frame 12 [Source:HGNC Symbol;Acc:HGNC:25443]	-
ENSG00000124104	559.236234778008	544.292620932365	539.869415222171	282.638604830853	271.319641329641	251.24765270152	547.799423644181	268.401966287338	1.02858932113488	6.7066637909799e-14	9.52171491835993e-13	SNX21	20	45833810	45843275	+	4066	protein_coding	sorting nexin family member 21 [Source:HGNC Symbol;Acc:HGNC:16154]	-
ENSG00000137936	746.566599137144	629.543272403699	536.329287909238	264.369189309468	286.50544215033	307.46288093154	637.479719816694	286.112504130446	1.15604079237237	6.84971339427911e-14	9.71847682301593e-13	BCAR3	1	93561786	93847150	-	6866	protein_coding	BCAR3, NSP family adaptor protein [Source:HGNC Symbol;Acc:HGNC:973]	-
ENSG00000249740	23.8754385947918	26.2309696834875	19.4707002211275	51.5842320603839	63.7803634468932	32.1229875600117	23.1923694998022	49.1625276890963	-1.08894	0.00787813378481432	0.0231043156469464	OSMR-AS1	5	38710367	38845829	-	2119	lincRNA	OSMR antisense RNA 1 (head to head) [Source:HGNC Symbol;Acc:HGNC:50296]	-
ENSG00000198718	347.112145724281	370.98085695218	356.667826777926	857.587858003882	774.475841855132	674.582738760245	358.253609818129	768.88214620642	-1.10233	2.16854538055805e-16	3.82664854076935e-15	TOGARAM1	14	44962208	45074431	+	10274	protein_coding	TOG array regulator of axonemal microtubules 1 [Source:HGNC Symbol;Acc:HGNC:19959]	-
ENSG00000144182	55.0971659879811	46.8410172919419	61.9522279763147	177.32079770757	224.749852146195	167.498435134347	54.6301370854126	189.856361662704	-1.79722	7.14948343213185e-14	1.01174475608084e-12	LIPT1	2	99154955	99163157	+	2279	protein_coding	lipoyltransferase 1 [Source:HGNC Symbol;Acc:HGNC:29569]	-
ENSG00000089356	215.797233452926	167.690841905152	246.923880077026	36.5388310427719	73.9042306606858	37.8592353385852	210.137318478368	49.4340990140143	2.08101402627081	7.70641321744285e-14	1.08773227492054e-12	FXYD3	19	35115879	35124324	+	3334	protein_coding	FXYD domain containing ion transport regulator 3 [Source:HGNC Symbol;Acc:HGNC:4027]	-
ENSG00000145526	163.454925764344	177.995865709379	125.674519609095	380.433711445331	405.967075273082	362.530859605846	155.708437027606	382.97721544142	-1.30008	8.88728460074996e-14	1.24874657191582e-12	CDH18	5	19472951	20575873	-	4853	protein_coding	cadherin 18 [Source:HGNC Symbol;Acc:HGNC:1757]	-
ENSG00000143171	384.761875816068	329.760761735271	384.988845281384	123.58722264467	174.130516077232	128.491950240047	366.503827610908	142.06989632065	1.3647706373808	9.06310740474356e-14	1.27263079685294e-12	RXRG	1	165400917	165445355	-	2696	protein_coding	retinoid X receptor gamma [Source:HGNC Symbol;Acc:HGNC:10479]	RXR-like
ENSG00000130511	821.866059320718	654.837421741348	661.118775690101	329.924150886205	361.422059532395	346.46936582584	712.607418917389	345.938525414814	1.04229392326543	9.29522898355437e-14	1.30438457977206e-12	SSBP4	19	18418864	18434562	+	2974	protein_coding	single stranded DNA binding protein 4 [Source:HGNC Symbol;Acc:HGNC:15676]	-
ENSG00000163743	201.104655856131	218.279140580449	229.223243512364	458.884731037165	437.351063635839	546.090788520199	216.202346649648	480.775527731068	-1.1518	9.41531101063298e-14	1.31953615983746e-12	RCHY1	4	75479037	75514764	-	6565	protein_coding	ring finger and CHY zinc finger domain containing 1 [Source:HGNC Symbol;Acc:HGNC:17479]	-
ENSG00000105655	535.360796183216	548.976722661559	499.15795112345	189.142184221408	277.393961657917	222.566413808652	527.831823322742	229.700853229326	1.1985977535362	1.00768446154295e-13	1.40591981244593e-12	ISYNA1	19	18434388	18438301	-	3284	protein_coding	inositol-3-phosphate synthase 1 [Source:HGNC Symbol;Acc:HGNC:29821]	-
ENSG00000224376	194.676653157533	192.048170896962	157.535665425486	52.6589035616419	48.5945626262044	57.3624777857352	181.420163159994	52.8719813245271	1.78040653751052	1.05352044849829e-13	1.46705246863407e-12	AC017104.1	2	231388976	231394991	+	1597	processed_transcript	novel transcript	-
[truncated: 1,814 more rows]
